# Supplementary material for: Tumor-Infiltrating Neutrophils after Neoadjuvant Therapy are Associated with Poor Prognosis in Esophageal Cancer
Source: Ann Surg Oncol. 2022 Oct 2;30(3):1614–25. doi: 10.1245/s10434-022-12562-5 (PMC9908700; doi:10.1245/s10434-022-12562-5)
Supplement: Supplementary file 3 — Supplementary file3 (XLSX 261 KB) [file 10434_2022_12562_MOESM3_ESM.xlsx]

## Sheet: Table of contents
	Tab	Title
	1	Table S1 Nanostring PanCancer Immune Profiling Panel Gene List
	2	Table S2 Network pathway analysis of highly expressed genes in pre-treatment samples of disease-free patients
	3	Table S3 List of differentially expressed genes between pre- and post-treatment paired specimens in patients with recurrent disease
	4	Table S4 List of differentially expressed genes between pre- and post-treatment paired specimens in disease-free patients
	5	Table S5 Network pathway analysis of common upregulated genes between paired pre- and post-treatment samples in recurrent and disease-free patients
	6	Table S6 Network pathway analysis of common downregulated genes between paired pre- and post-treatment samples in recurrent and disease-free patients
	7	Table S7 Network pathway analysis of upregulated genes between paired pre- and post-treatment samples in patients with recurrent disease
	8	Table S8 Network pathway analysis of downregulated genes between paired pre- and post-treatment samples in patients with recurrent disease
	9	Table S9 Network pathway analysis of upregulated genes between paired pre- and post-treatment samples in disease-free patients
	10	Table S10 Network pathway analysis of downregulated genes between paired pre- and post-treatment samples in disease-free patients
	11	Table S11 List of differentially expressed genes post-treatment between patients with recurrent disease versus disease free
	12	Table S12 List of differentially expressed genes between neutrophil high and low post-treatment tumor specimens
	13	Table S13 Comparison of the clinicopathological characteristics of the discovery, validation, combined and NLR cohorts

## Sheet: 1
Gene	Full name
A2M	alpha-2-macroglobulin
ABCB1	ATP-binding cassette, sub-family B (MDR/TAP), member 1
ABL1	c-abl oncogene 1, non-receptor tyrosine kinase
ADA	adenosine deaminase
ADORA2A	adenosine A2a receptor
AICDA	activation-induced cytidine deaminase
AIRE	autoimmune regulator
AKT3	v-akt murine thymoma viral oncogene homolog 3 (protein kinase B, gamma)
ALCAM	activated leukocyte cell adhesion molecule
AMBP	alpha-1-microglobulin/bikunin precursor
AMICA1	adhesion molecule, interacts with CXADR antigen 1
ANP32B	acidic (leucine-rich) nuclear phosphoprotein 32 family, member B
ANXA1	annexin A1
APOE	apolipoprotein E
APP	amyloid beta (A4) precursor protein
ARG1	arginase, liver
ARG2	arginase, type II
ATF1	activating transcription factor 1
ATF2	activating transcription factor 2
ATG10	autophagy related 10
ATG12	autophagy related 12
ATG16L1	autophagy related 16-like 1 (S. cerevisiae)
ATG5	autophagy related 5
ATG7	autophagy related 7
ATM	ataxia telangiectasia mutated
AXL	AXL receptor tyrosine kinase
BAGE	B melanoma antigen
BATF	basic leucine zipper transcription factor, ATF-like
BAX	BCL2-associated X protein
BCL10	B-cell CLL/lymphoma 10
BCL2	B-cell CLL/lymphoma 2
BCL2L1	BCL2-like 1
BCL6	B-cell CLL/lymphoma 6
BID	BH3 interacting domain death agonist
BIRC5	baculoviral IAP repeat containing 5
BLK	B lymphoid tyrosine kinase
BLNK	B-cell linker
BMI1	BMI1 polycomb ring finger oncogene
BST1	bone marrow stromal cell antigen 1
BST2	bone marrow stromal cell antigen 2
BTK	Bruton agammaglobulinemia tyrosine kinase
BTLA	B and T lymphocyte associated
C1QA	complement component 1, q subcomponent, A chain
C1QB	complement component 1, q subcomponent, B chain
C1QBP	complement component 1, q subcomponent binding protein
C1R	complement component 1, r subcomponent
C1S	complement component 1, s subcomponent
C2	complement component 2
C3	complement component 3
C3AR1	complement component 3a receptor 1
C4B	complement component 4B (Chido blood group)
C4BPA	complement component 4 binding protein, alpha
C5	complement component 5
C6	complement component 6
C7	complement component 7
C8A	complement component 8, alpha polypeptide
C8B	complement component 8, beta polypeptide
C8G	complement component 8, gamma polypeptide
C9	complement component 9
CAMP	cathelicidin antimicrobial peptide
CARD11	caspase recruitment domain family, member 11
CARD9	caspase recruitment domain family, member 9
CASP1	caspase 1, apoptosis-related cysteine peptidase
CASP10	caspase 10, apoptosis-related cysteine peptidase
CASP3	caspase 3, apoptosis-related cysteine peptidase
CASP8	caspase 8, apoptosis-related cysteine peptidase
CCL1	chemokine (C-C motif) ligand 1
CCL11	chemokine (C-C motif) ligand 11
CCL13	chemokine (C-C motif) ligand 13
CCL14	chemokine (C-C motif) ligand 14
CCL15	chemokine (C-C motif) ligand 15
CCL16	chemokine (C-C motif) ligand 16
CCL17	chemokine (C-C motif) ligand 17
CCL18	chemokine (C-C motif) ligand 18 (pulmonary and activation-regulated)
CCL19	chemokine (C-C motif) ligand 19
CCL2	chemokine (C-C motif) ligand 2
CCL20	chemokine (C-C motif) ligand 20
CCL21	chemokine (C-C motif) ligand 21
CCL22	chemokine (C-C motif) ligand 22
CCL23	chemokine (C-C motif) ligand 23
CCL24	chemokine (C-C motif) ligand 24
CCL25	chemokine (C-C motif) ligand 25
CCL26	chemokine (C-C motif) ligand 26
CCL27	chemokine (C-C motif) ligand 27
CCL28	chemokine (C-C motif) ligand 28
CCL3	chemokine (C-C motif) ligand 3
CCL3L1	chemokine (C-C motif) ligand 3-like 1
CCL4	chemokine (C-C motif) ligand 4
CCL5	chemokine (C-C motif) ligand 5
CCL7	chemokine (C-C motif) ligand 7
CCL8	chemokine (C-C motif) ligand 8
CCND3	cyclin D3
CCR1	chemokine (C-C motif) receptor 1
CCR2	chemokine (C-C motif) receptor 2
CCR3	chemokine (C-C motif) receptor 3
CCR4	chemokine (C-C motif) receptor 4
CCR5	chemokine (C-C motif) receptor 5 (gene/pseudogene)
CCR6	chemokine (C-C motif) receptor 6
CCR7	chemokine (C-C motif) receptor 7
CCR9	chemokine (C-C motif) receptor 9
CCRL2	chemokine (C-C motif) receptor-like 2
CD14	CD14 molecule
CD160	CD160 molecule
CD163	CD163 molecule
CD164	CD164 molecule, sialomucin
CD180	CD180 molecule
CD19	CD19 molecule
CD1A	CD1a molecule
CD1B	CD1b molecule
CD1C	CD1c molecule
CD1D	CD1d molecule
CD1E	CD1e molecule
CD2	CD2 molecule
CD200	CD200 molecule
CD207	CD207 molecule, langerin
CD209	CD209 molecule
CD22	CD22 molecule
CD24	CD24 molecule
CD244	CD244 molecule, natural killer cell receptor 2B4
CD247	CD247 molecule
CD27	CD27 molecule
CD274	CD274 molecule
CD276	CD276 molecule
CD28	CD28 molecule
CD33	CD33 molecule
CD34	CD34 molecule
CD36	CD36 molecule (thrombospondin receptor)
CD37	CD37 molecule
CD38	CD38 molecule
CD3D	CD3d molecule, delta (CD3-TCR complex)
CD3E	CD3e molecule, epsilon (CD3-TCR complex)
CD3EAP	CD3e molecule, epsilon associated protein
CD3G	CD3g molecule, gamma (CD3-TCR complex)
CD4	CD4 molecule
CD40	CD40 molecule, TNF receptor superfamily member 5
CD40LG	CD40 ligand
CD44	CD44 molecule (Indian blood group)
CD46	CD46 molecule, complement regulatory protein
CD47	CD47 molecule
CD48	CD48 molecule
CD5	CD5 molecule
CD53	CD53 molecule
CD55	CD55 molecule, decay accelerating factor for complement (Cromer blood group)
CD58	CD58 molecule
CD59	CD59 molecule, complement regulatory protein
CD6	CD6 molecule
CD63	CD63 molecule
CD68	CD68 molecule
CD7	CD7 molecule
CD70	CD70 molecule
CD74	CD74 molecule, major histocompatibility complex, class II invariant chain
CD79A	CD79a molecule, immunoglobulin-associated alpha
CD79B	CD79b molecule, immunoglobulin-associated beta
CD80	CD80 molecule
CD81	CD81 molecule
CD83	CD83 molecule
CD84	CD84 molecule
CD86	CD86 molecule
CD8A	CD8a molecule
CD8B	CD8b molecule
CD9	CD9 molecule
CD96	CD96 molecule
CD97	CD97 molecule
CD99	CD99 molecule
CDH1	cadherin 1, type 1, E-cadherin (epithelial)
CDH5	cadherin 5, type 2 (vascular endothelium)
CDK1	cyclin-dependent kinase 1
CDKN1A	cyclin-dependent kinase inhibitor 1A (p21, Cip1)
CEACAM1	carcinoembryonic antigen-related cell adhesion molecule 1 (biliary glycoprotein)
CEACAM6	carcinoembryonic antigen-related cell adhesion molecule 6 (non-specific cross reacting antigen)
CEACAM8	carcinoembryonic antigen-related cell adhesion molecule 8
CEBPB	CCAAT/enhancer binding protein (C/EBP), beta
CFB	complement factor B
CFD	complement factor D (adipsin)
CFI	complement factor I
CFP	complement factor properdin
CHIT1	chitinase 1 (chitotriosidase)
CHUK	conserved helix-loop-helix ubiquitous kinase
CKLF	chemokine-like factor
CLEC4A	C-type lectin domain family 4, member A
CLEC4C	C-type lectin domain family 4, member C
CLEC5A	C-type lectin domain family 5, member A
CLEC6A	C-type lectin domain family 6, member A
CLEC7A	C-type lectin domain family 7, member A
CLU	clusterin
CMA1	chymase 1, mast cell
CMKLR1	chemokine-like receptor 1
COL3A1	collagen, type III, alpha 1
COLEC12	collectin sub-family member 12
CR1	complement component (3b/4b) receptor 1 (Knops blood group)
CR2	complement component (3d/Epstein Barr virus) receptor 2
CREB1	cAMP responsive element binding protein 1
CREB5	cAMP responsive element binding protein 5
CREBBP	CREB binding protein
CRP	C-reactive protein, pentraxin-related
CSF1	colony stimulating factor 1 (macrophage)
CSF1R	colony stimulating factor 1 receptor
CSF2	colony stimulating factor 2 (granulocyte-macrophage)
CSF2RB	colony stimulating factor 2 receptor, beta, low-affinity (granulocyte-macrophage)
CSF3	colony stimulating factor 3 (granulocyte)
CSF3R	colony stimulating factor 3 receptor (granulocyte)
CT45A1	cancer/testis antigen family 45, member A1
CTAG1B	cancer/testis antigen 1B
CTAGE1	cutaneous T-cell lymphoma-associated antigen 1
CTCFL	CCCTC-binding factor (zinc finger protein)-like
CTLA4	cytotoxic T-lymphocyte-associated protein 4
CTSG	cathepsin G
CTSH	cathepsin H
CTSL	Cathepsin L
CTSS	cathepsin S
CTSW	cathepsin W
CX3CL1	chemokine (C-X3-C motif) ligand 1
CX3CR1	chemokine (C-X3-C motif) receptor 1
CXCL1	chemokine (C-X-C motif) ligand 1 (melanoma growth stimulating activity, alpha)
CXCL10	chemokine (C-X-C motif) ligand 10
CXCL11	chemokine (C-X-C motif) ligand 11
CXCL12	chemokine (C-X-C motif) ligand 12
CXCL13	chemokine (C-X-C motif) ligand 13
CXCL14	chemokine (C-X-C motif) ligand 14
CXCL16	chemokine (C-X-C motif) ligand 16
CXCL2	chemokine (C-X-C motif) ligand 2
CXCL3	chemokine (C-X-C motif) ligand 3
CXCL5	chemokine (C-X-C motif) ligand 5
CXCL6	chemokine (C-X-C motif) ligand 6 (granulocyte chemotactic protein 2)
CXCL8	chemokine (C-X-C motif) ligand 8
CXCL9	chemokine (C-X-C motif) ligand 9
CXCR1	chemokine (C-X-C motif) receptor 1
CXCR2	chemokine (C-X-C motif) receptor 2
CXCR3	chemokine (C-X-C motif) receptor 3
CXCR4	chemokine (C-X-C motif) receptor 4
CXCR5	chemokine (C-X-C motif) receptor 5
CXCR6	chemokine (C-X-C motif) receptor 6
CYBB	cytochrome b-245, beta polypeptide
CYFIP2	cytoplasmic FMR1 interacting protein 2
CYLD	cylindromatosis (turban tumor syndrome)
DDX43	DEAD (Asp-Glu-Ala-Asp) box polypeptide 43
DDX58	DEAD (Asp-Glu-Ala-Asp) box polypeptide 58
DEFB1	defensin, beta 1
DMBT1	deleted in malignant brain tumors 1
DOCK9	dedicator of cytokinesis 9
DPP4	dipeptidyl-peptidase 4
DUSP4	dual specificity phosphatase 4
DUSP6	dual specificity phosphatase 6
EBI3	Epstein-Barr virus induced 3
ECSIT	ECSIT homolog (Drosophila)
EGR1	early growth response 1
EGR2	early growth response 2
ELANE	elastase, neutrophil expressed
ELK1	ELK1, member of ETS oncogene family
ENG	endoglin
ENTPD1	ectonucleoside triphosphate diphosphohydrolase 1
EOMES	eomesodermin
EP300	E1A binding protein p300
EPCAM	epithelial cell adhesion molecule
ETS1	v-ets erythroblastosis virus E26 oncogene homolog 1 (avian)
EWSR1	Ewing sarcoma breakpoint region 1
F12	coagulation factor XII (Hageman factor)
F13A1	coagulation factor XIII, A1 polypeptide
F2RL1	coagulation factor II (thrombin) receptor-like 1
FADD	Fas (TNFRSF6)-associated via death domain
FAS	Fas (TNF receptor superfamily, member 6)
FCER1A	Fc fragment of IgE, high affinity I, receptor for; alpha polypeptide
FCER1G	Fc fragment of IgE, high affinity I, receptor for; gamma polypeptide
FCER2	Fc fragment of IgE, low affinity II, receptor for (CD23)
FCGR1A	Fc fragment of IgG, high affinity Ia, receptor (CD64)
FCGR2A	Fc fragment of IgG, low affinity IIa, receptor (CD32)
FCGR2B	Fc fragment of IgG, low affinity IIb, receptor (CD32)
FCGR3A	Fc fragment of IgG, low affinity IIIa, receptor (CD16a)
FEZ1	fasciculation and elongation protein zeta 1 (zygin I)
FLT3	fms-related tyrosine kinase 3
FLT3LG	fms-related tyrosine kinase 3 ligand
FN1	fibronectin 1
FOS	FBJ murine osteosarcoma viral oncogene homolog
FOXJ1	forkhead box J1
FOXP3	forkhead box P3
FPR2	formyl peptide receptor 2
FUT5	fucosyltransferase 5 (alpha (1,3) fucosyltransferase)
FUT7	fucosyltransferase 7 (alpha (1,3) fucosyltransferase)
FYN	FYN oncogene related to SRC, FGR, YES
GAGE1	G antigen 1
GATA3	GATA binding protein 3
GNLY	granulysin
GPI	glucose-6-phosphate isomerase
GTF3C1	general transcription factor IIIC, polypeptide 1, alpha 220kDa
GZMA	granzyme A (granzyme 1, cytotoxic T-lymphocyte-associated serine esterase 3)
GZMB	granzyme B (granzyme 2, cytotoxic T-lymphocyte-associated serine esterase 1)
GZMH	granzyme H (cathepsin G-like 2, protein h-CCPX)
GZMK	granzyme K (granzyme 3; tryptase II)
GZMM	granzyme M (lymphocyte met-ase 1)
HAMP	hepcidin antimicrobial peptide
HAVCR2	hepatitis A virus cellular receptor 2
HCK	hemopoietic cell kinase
HLA-A	major histocompatibility complex, class I, A
HLA-B	major histocompatibility complex, class I, B
HLA-C	major histocompatibility complex, class I, C
HLA-DMA	major histocompatibility complex, class II, DM alpha
HLA-DMB	major histocompatibility complex, class II, DM beta
HLA-DOB	major histocompatibility complex, class II, DO beta
HLA-DPA1	major histocompatibility complex, class II, DP alpha 1
HLA-DPB1	major histocompatibility complex, class II, DP beta 1
HLA-DQA1	major histocompatibility complex, class II, DQ alpha 1
HLA-DQB1	major histocompatibility complex, class II, DQ beta 1
HLA-DRA	major histocompatibility complex, class II, DR alpha
HLA-DRB3	major histocompatibility complex, class II, DR beta 3
HLA-DRB4	major histocompatibility complex, class II, DR beta 4
HLA-E	major histocompatibility complex, class I, E
HLA-G	major histocompatibility complex, class I, G
HMGB1	high mobility group box 1
HRAS	v-Ha-ras Harvey rat sarcoma viral oncogene homolog
HSD11B1	hydroxysteroid (11-beta) dehydrogenase 1
ICAM1	intercellular adhesion molecule 1
ICAM2	intercellular adhesion molecule 2
ICAM3	intercellular adhesion molecule 3
ICAM4	intercellular adhesion molecule 4 (Landsteiner-Wiener blood group)
ICOS	inducible T-cell co-stimulator
ICOSLG	inducible T-cell co-stimulator ligand
IDO1	indoleamine 2,3-dioxygenase 1
IFI16	interferon, gamma-inducible protein 16
IFI27	interferon, alpha-inducible protein 27
IFI35	interferon-induced protein 35
IFIH1	interferon induced with helicase C domain 1
IFIT1	interferon-induced protein with tetratricopeptide repeats 1
IFIT2	interferon-induced protein with tetratricopeptide repeats 2
IFITM1	interferon induced transmembrane protein 1
IFITM2	interferon induced transmembrane protein 2
IFNA1	interferon, alpha 1
IFNA17	interferon, alpha 17
IFNA2	interferon, alpha 2
IFNA7	interferon, alpha 7
IFNA8	interferon, alpha 8
IFNAR1	interferon (alpha, beta and omega) receptor 1
IFNAR2	interferon (alpha, beta and omega) receptor 2
IFNB1	interferon, beta 1, fibroblast
IFNG	interferon, gamma
IFNGR1	interferon gamma receptor 1
IFNL1	interferon lambda 1
IFNL2	interferon lambda 2
IGF1R	insulin-like growth factor 1 receptor
IGF2R	insulin-like growth factor 2 receptor
IGLL1	immunoglobulin lambda-like polypeptide 1
IKBKB	inhibitor of kappa light polypeptide gene enhancer in B-cells, kinase beta
IKBKE	inhibitor of kappa light polypeptide gene enhancer in B-cells, kinase epsilon
IKBKG	inhibitor of kappa light polypeptide gene enhancer in B-cells, kinase gamma
IL10	interleukin 10
IL10RA	interleukin 10 receptor, alpha
IL11	interleukin 11
IL11RA	interleukin 11 receptor, alpha
IL12A	interleukin 12A (natural killer cell stimulatory factor 1, cytotoxic lymphocyte maturation factor 1, p35)
IL12B	interleukin 12B (natural killer cell stimulatory factor 2, cytotoxic lymphocyte maturation factor 2, p40)
IL12RB1	interleukin 12 receptor, beta 1
IL12RB2	interleukin 12 receptor, beta 2
IL13	interleukin 13
IL13RA1	interleukin 13 receptor, alpha 1
IL13RA2	interleukin 13 receptor, alpha 2
IL15	interleukin 15
IL15RA	interleukin 15 receptor, alpha
IL16	interleukin 16
IL17A	interleukin 17A
IL17B	interleukin 17B
IL17F	interleukin 17F
IL17RA	interleukin 17 receptor A
IL17RB	interleukin 17 receptor B
IL18	interleukin 18 (interferon-gamma-inducing factor)
IL18R1	interleukin 18 receptor 1
IL18RAP	interleukin 18 receptor accessory protein
IL19	interleukin 19
IL1A	interleukin 1, alpha
IL1B	interleukin 1, beta
IL1R1	interleukin 1 receptor, type I
IL1R2	interleukin 1 receptor, type II
IL1RAP	interleukin 1 receptor accessory protein
IL1RAPL2	interleukin 1 receptor accessory protein-like 2
IL1RL1	interleukin 1 receptor-like 1
IL1RL2	interleukin 1 receptor-like 2
IL1RN	interleukin 1 receptor antagonist
IL2	interleukin 2
IL21	interleukin 21
IL21R	interleukin 21 receptor
IL22	interleukin 22
IL22RA1	interleukin 22 receptor, alpha 1
IL22RA2	interleukin 22 receptor, alpha 2
IL23A	interleukin 23, alpha subunit p19
IL23R	interleukin 23 receptor
IL24	interleukin 24
IL25	interleukin 25
IL26	interleukin 26
IL27	interleukin 27
IL2RA	interleukin 2 receptor, alpha
IL2RB	interleukin 2 receptor, beta
IL2RG	interleukin 2 receptor, gamma
IL3	interleukin 3 (colony-stimulating factor, multiple)
IL32	interleukin 32
IL34	interleukin 34
IL3RA	interleukin 3 receptor, alpha (low affinity)
IL4	interleukin 4
IL4R	interleukin 4 receptor
IL5	interleukin 5 (colony-stimulating factor, eosinophil)
IL5RA	interleukin 5 receptor, alpha
IL6	interleukin 6 (interferon, beta 2)
IL6R	interleukin 6 receptor
IL6ST	interleukin 6 signal transducer (gp130, oncostatin M receptor)
IL7	interleukin 7
IL7R	interleukin 7 receptor
IL9	interleukin 9
ILF3	interleukin enhancer binding factor 3, 90kDa
INPP5D	inositol polyphosphate-5-phosphatase, 145kDa
IRAK1	interleukin-1 receptor-associated kinase 1
IRAK2	interleukin-1 receptor-associated kinase 2
IRAK4	interleukin-1 receptor-associated kinase 4
IRF1	interferon regulatory factor 1
IRF2	interferon regulatory factor 2
IRF3	interferon regulatory factor 3
IRF4	interferon regulatory factor 4
IRF5	interferon regulatory factor 5
IRF7	interferon regulatory factor 7
IRF8	interferon regulatory factor 8
IRGM	immunity-related GTPase family, M
ISG15	ISG15 ubiquitin-like modifier
ISG20	interferon stimulated exonuclease gene 20kDa
ITCH	itchy E3 ubiquitin protein ligase
ITGA1	integrin, alpha 1
ITGA2	integrin, alpha 2 (CD49B, alpha 2 subunit of VLA-2 receptor)
ITGA2B	integrin, alpha 2b (platelet glycoprotein IIb of IIb/IIIa complex, antigen CD41)
ITGA4	integrin, alpha 4 (antigen CD49D, alpha 4 subunit of VLA-4 receptor)
ITGA5	integrin, alpha 5 (fibronectin receptor, alpha polypeptide)
ITGA6	integrin, alpha 6
ITGAE	integrin, alpha E (antigen CD103, human mucosal lymphocyte antigen 1; alpha polypeptide)
ITGAL	integrin, alpha L (antigen CD11A (p180), lymphocyte function-associated antigen 1; alpha polypeptide)
ITGAM	integrin, alpha M (complement component 3 receptor 3 subunit)
ITGAX	integrin, alpha X (complement component 3 receptor 4 subunit)
ITGB1	integrin, beta 1 (fibronectin receptor, beta polypeptide, antigen CD29 includes MDF2, MSK12)
ITGB2	integrin, beta 2 (complement component 3 receptor 3 and 4 subunit)
ITGB3	integrin, beta 3 (platelet glycoprotein IIIa, antigen CD61)
ITGB4	integrin, beta 4
ITK	IL2-inducible T-cell kinase
JAK1	Janus kinase 1
JAK2	Janus kinase 2
JAK3	Janus kinase 3
JAM3	junctional adhesion molecule 3
KIR2DL1	killer cell immunoglobulin-like receptor, two domains, long cytoplasmic tail, 1
KIR2DL3	killer cell immunoglobulin-like receptor, two domains, long cytoplasmic tail, 3
KIR2DS1	killer cell immunoglobulin-like receptor, two domains, short cytoplasmic tail, 1
KIR3DL1	killer cell immunoglobulin-like receptor, three domains, long cytoplasmic tail, 1
KIR3DL2	killer cell immunoglobulin-like receptor, three domains, long cytoplasmic tail, 2
KIR3DL3	killer cell immunoglobulin-like receptor, three domains, long cytoplasmic tail, 3
KIR3DS1	killer cell immunoglobulin-like receptor, three domains, short cytoplasmic tail, 1
KIT	v-kit Hardy-Zuckerman 4 feline sarcoma viral oncogene homolog
KLRB1	killer cell lectin-like receptor subfamily B, member 1
KLRC1	killer cell lectin-like receptor subfamily C, member 1
KLRC2	killer cell lectin-like receptor subfamily C, member 2
KLRD1	killer cell lectin-like receptor subfamily D, member 1
KLRF1	killer cell lectin-like receptor subfamily F, member 1
KLRG1	killer cell lectin-like receptor subfamily G, member 1
KLRK1	killer cell lectin-like receptor subfamily K, member 1
LAG3	lymphocyte-activation gene 3
LAIR2	leukocyte-associated immunoglobulin-like receptor 2
LAMP1	lysosomal-associated membrane protein 1
LAMP2	lysosomal-associated membrane protein 2
LAMP3	lysosomal-associated membrane protein 3
LBP	lipopolysaccharide binding protein
LCK	lymphocyte-specific protein tyrosine kinase
LCN2	lipocalin 2
LCP1	lymphocyte cytosolic protein 1 (L-plastin)
LGALS3	lectin, galactoside-binding, soluble, 3
LIF	leukemia inhibitory factor
LILRA1	leukocyte immunoglobulin-like receptor, subfamily A (with TM domain), member 1
LILRA4	leukocyte immunoglobulin-like receptor, subfamily A (with TM domain), member 4
LILRA5	leukocyte immunoglobulin-like receptor, subfamily A (with TM domain), member 5
LILRB1	leukocyte immunoglobulin-like receptor, subfamily B (with TM and ITIM domains), member 1
LILRB2	leukocyte immunoglobulin-like receptor, subfamily B (with TM and ITIM domains), member 2
LILRB3	leukocyte immunoglobulin-like receptor, subfamily B (with TM and ITIM domains), member 3
LRP1	low density lipoprotein receptor-related protein 1
LRRN3	leucine rich repeat neuronal 3
LTA	lymphotoxin alpha (TNF superfamily, member 1)
LTB	lymphotoxin beta (TNF superfamily, member 3)
LTBR	lymphotoxin beta receptor (TNFR superfamily, member 3)
LTF	lactotransferrin
LTK	leukocyte receptor tyrosine kinase
LY86	lymphocyte antigen 86
LY9	lymphocyte antigen 9
LY96	lymphocyte antigen 96
LYN	v-yes-1 Yamaguchi sarcoma viral related oncogene homolog
MAF	v-maf musculoaponeurotic fibrosarcoma oncogene homolog (avian)
MAGEA1	melanoma antigen family A, 1 (directs expression of antigen MZ2-E)
MAGEA12	melanoma antigen family A, 12
MAGEA3	melanoma antigen family A, 3
MAGEA4	melanoma antigen family A, 4
MAGEB2	melanoma antigen family B, 2
MAGEC1	melanoma antigen family C, 1
MAGEC2	melanoma antigen family C, 2
MAP2K1	mitogen-activated protein kinase kinase 1
MAP2K2	mitogen-activated protein kinase kinase 2
MAP2K4	mitogen-activated protein kinase kinase 4
MAP3K1	mitogen-activated protein kinase kinase kinase 1, E3 ubiquitin protein ligase
MAP3K5	mitogen-activated protein kinase kinase kinase 5
MAP3K7	mitogen-activated protein kinase kinase kinase 7
MAP4K2	mitogen-activated protein kinase kinase kinase kinase 2
MAPK1	mitogen-activated protein kinase 1
MAPK11	mitogen-activated protein kinase 11
MAPK14	mitogen-activated protein kinase 14
MAPK3	mitogen-activated protein kinase 3
MAPK8	mitogen-activated protein kinase 8
MAPKAPK2	mitogen-activated protein kinase-activated protein kinase 2
MARCO	macrophage receptor with collagenous structure
MASP1	mannan-binding lectin serine peptidase 1 (C4/C2 activating component of Ra-reactive factor)
MASP2	mannan-binding lectin serine peptidase 2
MAVS	mitochondrial antiviral signaling protein
MBL2	mannose-binding lectin (protein C) 2, soluble
MCAM	melanoma cell adhesion molecule
MEF2C	myocyte enhancer factor 2C
MEFV	Mediterranean fever
MERTK	c-mer proto-oncogene tyrosine kinase
MFGE8	milk fat globule-EGF factor 8 protein
MICA	MHC class I polypeptide-related sequence A
MICB	MHC class I polypeptide-related sequence B
MIF	macrophage migration inhibitory factor (glycosylation-inhibiting factor)
MME	membrane metallo-endopeptidase
MNX1	motor neuron and pancreas homeobox 1
MPPED1	metallophosphoesterase domain containing 1
MR1	major histocompatibility complex, class I-related
MRC1	mannose receptor, C type 1
MS4A1	membrane-spanning 4-domains, subfamily A, member 1
MS4A2	membrane-spanning 4-domains, subfamily A, member 2
MSR1	macrophage scavenger receptor 1
MST1R	macrophage stimulating 1 receptor (c-met-related tyrosine kinase)
MUC1	mucin 1, cell surface associated
MX1	myxovirus (influenza virus) resistance 1, interferon-inducible protein p78 (mouse)
MYD88	myeloid differentiation primary response gene (88)
NCAM1	neural cell adhesion molecule 1
NCF4	neutrophil cytosolic factor 4, 40kDa
NCR1	natural cytotoxicity triggering receptor 1
NEFL	neurofilament, light polypeptide
NFATC1	nuclear factor of activated T-cells, cytoplasmic, calcineurin-dependent 1
NFATC2	nuclear factor of activated T-cells, cytoplasmic, calcineurin-dependent 2
NFATC3	nuclear factor of activated T-cells, cytoplasmic, calcineurin-dependent 3
NFATC4	nuclear factor of activated T-cells, cytoplasmic, calcineurin-dependent 4
NFKB1	nuclear factor of kappa light polypeptide gene enhancer in B-cells 1
NFKB2	nuclear factor of kappa light polypeptide gene enhancer in B-cells 2 (p49/p100)
NFKBIA	nuclear factor of kappa light polypeptide gene enhancer in B-cells inhibitor, alpha
NLRC5	NLR family, CARD domain containing 5
NLRP3	NLR family, pyrin domain containing 3
NOD1	nucleotide-binding oligomerization domain containing 1
NOD2	nucleotide-binding oligomerization domain containing 2
NOS2A	nitric oxide synthase 2
NOTCH1	notch 1
NRP1	neuropilin 1
NT5E	5'-nucleotidase, ecto (CD73)
NUP107	nucleoporin 107kDa
OAS3	2'-5'-oligoadenylate synthetase 3, 100kDa
OSM	oncostatin M
PASD1	PAS domain containing 1
PAX5	paired box 5
PBK	PDZ binding kinase
PDCD1	programmed cell death 1
PDCD1LG2	programmed cell death 1 ligand 2
PDGFC	platelet derived growth factor C
PDGFRB	platelet-derived growth factor receptor, beta polypeptide
PECAM1	platelet/endothelial cell adhesion molecule 1
PIK3CD	phosphatidylinositol-4,5-bisphosphate 3-kinase, catalytic subunit delta
PIK3CG	phosphatidylinositol-4,5-bisphosphate 3-kinase, catalytic subunit gamma
PIN1	peptidylprolyl cis/trans isomerase, NIMA-interacting 1
PLA2G1B	phospholipase A2, group IB (pancreas)
PLA2G6	phospholipase A2, group VI (cytosolic, calcium-independent)
PLAU	plasminogen activator, urokinase
PLAUR	plasminogen activator, urokinase receptor
PMCH	pro-melanin-concentrating hormone
PNMA1	paraneoplastic Ma antigen 1
POU2AF1	POU class 2 associating factor 1
POU2F2	POU class 2 homeobox 2
PPARG	peroxisome proliferator-activated receptor gamma
PPBP	pro-platelet basic protein (chemokine (C-X-C motif) ligand 7)
PRAME	preferentially expressed antigen in melanoma
PRF1	perforin 1 (pore forming protein)
PRG2	proteoglycan 2, bone marrow (natural killer cell activator, eosinophil granule major basic protein)
PRKCD	protein kinase C, delta
PRKCE	protein kinase C, epsilon
PRM1	protamine 1
PSEN1	presenilin 1
PSEN2	presenilin 2 (Alzheimer disease 4)
PSMB10	proteasome (prosome, macropain) subunit, beta type, 10
PSMB7	proteasome (prosome, macropain) subunit, beta type, 7
PSMB8	proteasome (prosome, macropain) subunit, beta type, 8 (large multifunctional peptidase 7)
PSMB9	proteasome (prosome, macropain) subunit, beta type, 9 (large multifunctional peptidase 2)
PSMD7	proteasome (prosome, macropain) 26S subunit, non-ATPase, 7
PTGDR2	prostaglandin D2 receptor 2
PTGS2	prostaglandin-endoperoxide synthase 2 (prostaglandin G/H synthase and cyclooxygenase)
PTPRC	protein tyrosine phosphatase, receptor type, C
PVR	poliovirus receptor
PYCARD	PYD and CARD domain containing
RAG1	recombination activating gene 1
REL	v-rel reticuloendotheliosis viral oncogene homolog (avian)
RELA	v-rel reticuloendotheliosis viral oncogene homolog A (avian)
RELB	v-rel reticuloendotheliosis viral oncogene homolog B
REPS1	RALBP1 associated Eps domain containing 1
RIPK2	receptor-interacting serine-threonine kinase 2
ROPN1	rhophilin associated tail protein 1
RORA	RAR-related orphan receptor A
RORC	RAR-related orphan receptor C
RPS6	ribosomal protein S6
RRAD	Ras-related associated with diabetes
RUNX1	runt-related transcription factor 1
RUNX3	runt-related transcription factor 3
S100A12	S100 calcium binding protein A12
S100A7	S100 calcium binding protein A7
S100A8	S100 calcium binding protein A8
S100B	S100 calcium binding protein B
SAA1	serum amyloid A1
SBNO2	strawberry notch homolog 2 (Drosophila)
SELE	selectin E
SELL	selectin L
SELPLG	selectin P ligand
SEMG1	semenogelin I
SERPINB2	serpin peptidase inhibitor, clade B (ovalbumin), member 2
SERPING1	serpin peptidase inhibitor, clade G (C1 inhibitor), member 1
SH2B2	SH2B adaptor protein 2
SH2D1A	SH2 domain containing 1A
SH2D1B	SH2 domain containing 1B
SIGIRR	single immunoglobulin and toll-interleukin 1 receptor (TIR) domain
SIGLEC1	sialic acid binding Ig-like lectin 1, sialoadhesin
SLAMF1	signaling lymphocytic activation molecule family member 1
SLAMF6	SLAM family member 6
SLAMF7	SLAM family member 7
SLC11A1	solute carrier family 11 (proton-coupled divalent metal ion transporters), member 1
SMAD2	SMAD family member 2
SMAD3	SMAD family member 3
SMPD3	sphingomyelin phosphodiesterase 3, neutral membrane (neutral sphingomyelinase II)
SOCS1	suppressor of cytokine signaling 1
SPA17	sperm autoantigenic protein 17
SPACA3	sperm acrosome associated 3
SPANXB1	SPANX family, member B1
SPINK5	serine peptidase inhibitor, Kazal type 5
SPN	sialophorin
SPO11	SPO11 meiotic protein covalently bound to DSB homolog (S. cerevisiae)
SPP1	secreted phosphoprotein 1
SSX1	synovial sarcoma, X breakpoint 1
SSX4	synovial sarcoma, X breakpoint 4
ST6GAL1	ST6 beta-galactosamide alpha-2,6-sialyltranferase 1
STAT1	signal transducer and activator of transcription 1, 91kDa
STAT2	signal transducer and activator of transcription 2, 113kDa
STAT3	signal transducer and activator of transcription 3 (acute-phase response factor)
STAT4	signal transducer and activator of transcription 4
STAT5B	signal transducer and activator of transcription 5B
STAT6	signal transducer and activator of transcription 6, interleukin-4 induced
SYCP1	synaptonemal complex protein 1
SYK	spleen tyrosine kinase
SYT17	synaptotagmin XVII
TAB1	TGF-beta activated kinase 1/MAP3K7 binding protein 1
TAL1	T-cell acute lymphocytic leukemia 1
TANK	TRAF family member-associated NFKB activator
TAP1	transporter 1, ATP-binding cassette, sub-family B (MDR/TAP)
TAP2	transporter 2, ATP-binding cassette, sub-family B (MDR/TAP)
TAPBP	TAP binding protein (tapasin)
TARP	TCR gamma alternate reading frame protein
TBK1	TANK-binding kinase 1
TBX21	T-box 21
TCF7	transcription factor 7 (T-cell specific, HMG-box)
TFE3	transcription factor binding to IGHM enhancer 3
TFEB	transcription factor EB
TFRC	transferrin receptor (p90, CD71)
TGFB1	transforming growth factor, beta 1
TGFB2	transforming growth factor, beta 2
THBD	thrombomodulin
THBS1	thrombospondin 1
THY1	Thy-1 cell surface antigen
TICAM1	toll-like receptor adaptor molecule 1
TICAM2	toll-like receptor adaptor molecule 2
TIGIT	T cell immunoreceptor with Ig and ITIM domains
TIRAP	toll-interleukin 1 receptor (TIR) domain containing adaptor protein
TLR1	toll-like receptor 1
TLR10	toll-like receptor 10
TLR2	toll-like receptor 2
TLR3	toll-like receptor 3
TLR4	toll-like receptor 4
TLR5	toll-like receptor 5
TLR6	toll-like receptor 6
TLR7	toll-like receptor 7
TLR8	toll-like receptor 8
TLR9	toll-like receptor 9
TMEFF2	transmembrane protein with EGF-like and two follistatin-like domains 2
TNF	tumor necrosis factor
TNFAIP3	tumor necrosis factor, alpha-induced protein 3
TNFRSF10B	tumor necrosis factor receptor superfamily, member 10b
TNFRSF10C	tumor necrosis factor receptor superfamily, member 10c, decoy without an intracellular domain
TNFRSF11A	tumor necrosis factor receptor superfamily, member 11a, NFKB activator
TNFRSF11B	tumor necrosis factor receptor superfamily, member 11b
TNFRSF12A	tumor necrosis factor receptor superfamily, member 12A
TNFRSF13B	tumor necrosis factor receptor superfamily, member 13B
TNFRSF13C	tumor necrosis factor receptor superfamily, member 13C
TNFRSF14	tumor necrosis factor receptor superfamily, member 14
TNFRSF17	tumor necrosis factor receptor superfamily, member 17
TNFRSF18	tumor necrosis factor receptor superfamily, member 18
TNFRSF1A	tumor necrosis factor receptor superfamily, member 1A
TNFRSF1B	tumor necrosis factor receptor superfamily, member 1B
TNFRSF4	tumor necrosis factor receptor superfamily, member 4
TNFRSF8	tumor necrosis factor receptor superfamily, member 8
TNFRSF9	tumor necrosis factor receptor superfamily, member 9
TNFSF10	tumor necrosis factor (ligand) superfamily, member 10
TNFSF11	tumor necrosis factor (ligand) superfamily, member 11
TNFSF12	tumor necrosis factor (ligand) superfamily, member 12
TNFSF13	tumor necrosis factor (ligand) superfamily, member 13
TNFSF13B	tumor necrosis factor (ligand) superfamily, member 13b
TNFSF14	tumor necrosis factor (ligand) superfamily, member 14
TNFSF15	tumor necrosis factor (ligand) superfamily, member 15
TNFSF18	tumor necrosis factor (ligand) superfamily, member 18
TNFSF4	tumor necrosis factor (ligand) superfamily, member 4
TNFSF8	tumor necrosis factor (ligand) superfamily, member 8
TOLLIP	toll interacting protein
TP53	tumor protein p53
TPSAB1	tryptase alpha/beta 1
TPTE	transmembrane phosphatase with tensin homology
TRAF2	TNF receptor-associated factor 2
TRAF3	TNF receptor-associated factor 3
TRAF6	TNF receptor-associated factor 6, E3 ubiquitin protein ligase
TREM1	triggering receptor expressed on myeloid cells 1
TREM2	triggering receptor expressed on myeloid cells 2
TTK	TTK protein kinase
TXK	TXK tyrosine kinase
TXNIP	thioredoxin interacting protein
TYK2	tyrosine kinase 2
UBC	ubiquitin C
ULBP2	UL16 binding protein 2
USP9Y	ubiquitin specific peptidase 9, Y-linked
VCAM1	vascular cell adhesion molecule 1
VEGFA	vascular endothelial growth factor A
VEGFC	vascular endothelial growth factor C
XCL2	chemokine (C motif) ligand 2
XCR1	chemokine (C motif) receptor 1
YTHDF2	YTH domain family, member 2
ZAP70	zeta-chain (TCR) associated protein kinase 70kDa
ZNF205	zinc finger protein 205
House keeping genes
ABCF1	ATP-binding cassette, sub-family F (GCN20), member 1
AGK	acylglycerol kinase
ALAS1	aminolevulinate, delta-, synthase 1
AMMECR1L	AMME chromosomal region gene 1-like
CC2D1B	coiled-coil and C2 domain containing 1B
CNOT10	CCR4-NOT transcription complex, subunit 10
CNOT4	CCR4-NOT transcription complex, subunit 4
COG7	component of oligomeric golgi complex 7
DDX50	DEAD (Asp-Glu-Ala-Asp) box polypeptide 50
DHX16	DEAH (Asp-Glu-Ala-His) box polypeptide 16
DNAJC14	DnaJ (Hsp40) homolog, subfamily C, member 14
EDC3	enhancer of mRNA decapping 3 homolog (S. cerevisiae)
EIF2B4	eukaryotic translation initiation factor 2B, subunit 4 delta, 67kDa
ERCC3	excision repair cross-complementing rodent repair deficiency, complementation group 3
FCF1	FCF1 small subunit (SSU) processome component homolog (S. cerevisiae)
G6PD	glucose-6-phosphate dehydrogenase
GPATCH3	G patch domain containing 3
GUSB	glucuronidase, beta
HDAC3	histone deacetylase 3
HPRT1	hypoxanthine phosphoribosyltransferase 1
MRPS5	mitochondrial ribosomal protein S5
MTMR14	myotubularin related protein 14
NOL7	nucleolar protein 7, 27kDa
NUBP1	nucleotide binding protein 1
POLR2A	polymerase (RNA) II (DNA directed) polypeptide A, 220kDa
PPIA	peptidylprolyl isomerase A (cyclophilin A)
PRPF38A	PRP38 pre-mRNA processing factor 38 (yeast) domain containing A
SAP130	Sin3A-associated protein, 130kDa
SDHA	succinate dehydrogenase complex, subunit A, flavoprotein (Fp)
SF3A3	splicing factor 3a, subunit 3, 60kDa
TBP	TATA box binding protein
TLK2	tousled-like kinase 2
TMUB2	transmembrane and ubiquitin-like domain containing 2
TRIM39	tripartite motif containing 39
TUBB	tubulin, beta class I
USP39	ubiquitin specific peptidase 39
ZC3H14	zinc finger CCCH-type containing 14
ZKSCAN5	zinc finger with KRAB and SCAN domains 5
ZNF143	zinc finger protein 143
ZNF346	zinc finger protein 346

## Sheet: 2
ID	Term	Ontology Source	Term PValue	Term PValue Corrected	Group PValue	Group PValue Corrected	GOLevels	GOGroups	% Associated Genes	Nr. Genes	Associated Genes Found
GO:0010818	T cell chemotaxis	GO_ImmuneSystemProcess_2021	0.000774926	0.00619941	0.0212922	0.0425844	[4, 5]	Group0	26.6667	4	[CXCL10, CXCL11, CXCL13, CXCR3]
GO:0061844	antimicrobial humoral immune response mediated by antimicrobial peptide	GO_ImmuneSystemProcess_2021	0.000765028	0.00688525	0.0212922	0.0425844	[4]	Group0	19.2308	5	[CXCL10, CXCL11, CXCL13, CXCL9, GNLY]
GO:0072676	lymphocyte migration	GO_ImmuneSystemProcess_2021	0.0261689	0.183183	0.0212922	0.0425844	[3]	Group0	8.77193	5	[CXCL10, CXCL11, CXCL13, CXCR3, TBX21]
GO:0001909	leukocyte mediated cytotoxicity	GO_ImmuneSystemProcess_2021	0.0954186	0.572511	0.206268	0.206268	[3]	Group1	7.01754	4	[GZMB, KLRC1, PRF1, SH2D1A]
GO:0002460	adaptive immune response based on somatic recombination of immune receptors built from immunoglobulin superfamily domains	GO_ImmuneSystemProcess_2021	0.588406	0.588406	0.206268	0.206268	[3]	Group1	3.94737	6	[C5, CXCL10, CXCL13, KLRC1, PRF1, TBX21]
GO:0002449	lymphocyte mediated immunity	GO_ImmuneSystemProcess_2021	0.159829	0.639317	0.206268	0.206268	[3]	Group1	5.10949	7	[C5, CXCL10, GZMB, KLRC1, PRF1, SH2D1A, TBX21]
GO:0030593	neutrophil chemotaxis	GO_ImmuneSystemProcess_2021	0.132963	0.664813	0.0212922	0.0425844	[4, 5]	Group0	6.25	4	[CXCL10, CXCL11, CXCL13, CXCL9]
GO:0016064	immunoglobulin mediated immune response	GO_ImmuneSystemProcess_2021	0.46983	0.93966	0.206268	0.206268	[5]	Group1	4.34783	3	[C5, CXCL10, TBX21]
GO:0002456	T cell mediated immunity	GO_ImmuneSystemProcess_2021	0.427712	1	0.206268	0.206268	[4]	Group1	4.91803	3	[KLRC1, PRF1, TBX21]

## Sheet: 3
gene	logFC	P.Value	adj.P.Val
C7	7.433	4.03402e-08	5.88967e-06
NCAM1	3.6599	6.00247e-09	2.61994e-06
CCL21	3.6066	5.59765e-05	0.00109615
CFD	3.4876	2.0436e-06	0.000106559
CXCL12	3.3871	5.4125e-07	3.29261e-05
CMA1	3.2915	1.74657e-07	1.82583e-05
F13A1	2.9776	7.17791e-09	2.61994e-06
COLEC12	2.899	3.44577e-08	5.88967e-06
C4B	2.8829	8.02128e-06	0.000325307
CTSG	2.8725	0.000104014	0.00165362
C3	2.77	4.78681e-05	0.000998392
CCL19	2.6852	0.000790923	0.00720227
THBS1	2.6696	4.65529e-07	3.09943e-05
KIT	2.5134	2.55074e-05	0.000642083
EGR1	2.4225	1.19642e-05	0.000436692
LTF	2.3843	0.00449592	0.025442
FN1	2.3661	0.00101799	0.0083707
AKT3	2.3387	6.32482e-06	0.000271595
SERPING1	2.3266	4.67037e-07	3.09943e-05
JAM3	2.2884	1.91098e-07	1.82583e-05
S100B	2.2515	2.00091e-07	1.82583e-05
TNFSF12	2.1062	2.95112e-05	0.000718106
CD34	2.0936	0.000215251	0.00290987
TXNIP	2.061	1.03624e-05	0.000398134
CD163	2.0432	6.23101e-05	0.00113716
CCL14	2.0327	3.63218e-05	0.00082859
IL17B	2.031	5.00362e-05	0.00101462
A2M	1.972	3.60063e-07	2.92051e-05
C1S	1.9265	1.73159e-05	0.000505625
NFATC4	1.8685	1.44968e-05	0.000460117
MRC1	1.8588	2.35819e-05	0.000637586
C1R	1.837	1.26854e-05	0.000440969
MCAM	1.8339	0.00022037	0.00292491
BCL2	1.8143	0.00145691	0.0110786
FEZ1	1.8114	2.70134e-06	0.000131465
GZMK	1.7459	0.000740214	0.00696252
CXCL13	1.7438	0.00882531	0.0392834
HLA-DRB3	1.718	0.00376207	0.0225107
SIGLEC1	1.6516	0.000394566	0.00423578
TMEFF2	1.6301	0.00127413	0.0100659
FLT3	1.619	0.00120342	0.00965383
MFGE8	1.6019	1.5396e-06	8.64543e-05
FYN	1.5763	0.000180992	0.00257342
NFATC2	1.5622	1.33234e-05	0.000442096
IL11RA	1.5569	5.85614e-05	0.00109615
COL3A1	1.552	2.48363e-05	0.000642083
CCL13	1.4865	0.000743941	0.00696252
USP9Y	1.4847	0.0498467	0.140495
TNFSF4	1.4745	5.74699e-05	0.00109615
CSF1	1.4572	9.43541e-05	0.00160183
IL1R1	1.4527	4.22053e-06	0.000192562
KLRC1	1.3976	0.000247505	0.0031698
C1QA	1.3959	9.41973e-05	0.00160183
GZMH	1.3924	0.00506437	0.0271838
EBI3	1.3792	0.00338034	0.0207365
LRP1	1.371	1.83977e-05	0.00051655
HSD11B1	1.3399	0.00237557	0.0159098
CD79A	1.3333	0.00989729	0.0430061
KLRK1	1.3291	0.00837224	0.0379611
ITGA1	1.3244	0.00012417	0.00192859
ITGA5	1.3195	0.00457635	0.025698
BCL6	1.2933	0.000269272	0.00322243
IL16	1.2813	0.000449219	0.0046877
HLA-DQB1	1.27405	0.00484602	0.0262044
KLRG1	1.2624	0.00167542	0.0124802
CCL16	1.2607	0.0158921	0.063743
IL1RL1	1.2582	0.00470456	0.0260176
ABL1	1.2576	1.53923e-05	0.000468183
TNFSF14	1.2554	0.00876545	0.0392563
FOS	1.2554	0.0429348	0.128452
MSR1	1.2509	0.000139775	0.00208236
CD99	1.237	0.0013684	0.0106269
CD36	1.2156	0.000324458	0.00381129
CD33	1.2149	0.000258529	0.00319849
C2	1.2058	0.00128237	0.0100659
MERTK	1.1909	0.000869059	0.00764353
CD81	1.184	3.7595e-05	0.000831646
ITK	1.1813	0.00268798	0.0173707
AXL	1.1718	3.47208e-05	0.000817619
CD55	1.1618	0.00026289	0.00319849
C5	1.1609	0.00552223	0.028389
CX3CL1	1.1507	0.00200591	0.0137819
FAS	1.1472	4.46644e-05	0.00095897
CDKN1A	1.1469	0.00100844	0.0083707
ELANE	1.13889	0.0750764	0.182079
TPSAB1	1.132	0.00434481	0.0251723
APOE	1.1248	0.00543712	0.0281496
THY1	1.1179	0.00177517	0.0129588
RORA	1.1155	0.000799156	0.00720227
CLU	1.115	0.0351384	0.112505
C1QB	1.1006	0.000710748	0.00691795
NRP1	1.097	0.00427627	0.0249734
NFATC1	1.0871	0.000449506	0.0046877
MAF	1.0715	0.00511314	0.0272271
IL18RAP	1.0519	0.0324992	0.105442
CD74	1.035	0.000384115	0.00418514
IL6ST	1.03	0.00278494	0.0176783
CD8A	1.0271	0.0221446	0.0808278
LY9	1.0227	0.0076088	0.0359253
CREB5	1.0075	0.000654015	0.00645177
CD200	0.9991	0.00202009	0.0137819
LY96	0.9973	0.00676994	0.0331681
ELK1	0.9881	0.00539947	0.0281496
PNMA1	0.9763	0.000850842	0.00757457
SLAMF6	0.96	0.0126519	0.0521801
FCER2	0.9574	0.101948	0.219534
IGF1R	0.9521	0.00609315	0.0304657
CD63	0.952	0.011492	0.0482135
CD180	0.9441	0.00268889	0.0173707
LRRN3	0.9391	0.125572	0.246973
ITGB1	0.927	0.000328919	0.00381129
CCL5	0.9264	0.0254734	0.0898339
MS4A2	0.9238	0.0052843	0.0277521
PDGFRB	0.9182	0.00850722	0.038335
KIR_Activating_Subgroup_2	0.91586	0.041443	0.125014
FCGR2B	0.9075	0.0192017	0.0722537
HLA-DMA	0.9056	0.000346515	0.00395244
CXCR4	0.9023	0.0904875	0.206425
CDH5	0.9007	0.00297164	0.018541
TNFSF8	0.8992	0.00745582	0.0355735
GZMA	0.8981	0.0105699	0.0453883
SH2D1A	0.8948	0.0459098	0.134057
CTLA4	0.8921	0.0458558	0.134057
TGFB1	0.8886	0.0379189	0.118802
PDGFC	0.886	0.00478597	0.0261273
IFI16	0.8804	0.01681	0.0670561
NOD1	0.8779	0.00479597	0.0261273
VEGFC	0.8597	0.00181303	0.0130392
PRKCE	0.8451	0.000608675	0.00617129
MAPK11	0.842	0.018534	0.0712094
MEF2C	0.8417	0.00795064	0.0365029
AICDA	0.8365	0.0240893	0.086202
CD4	0.8223	0.00345369	0.0210099
PLA2G6	0.8178	0.00597767	0.0303035
TAL1	0.7829	0.0316796	0.104643
FLT3LG	0.7814	0.0257159	0.0902529
CSF1R	0.7787	0.0476684	0.136404
KLRB1	0.7771	0.0411263	0.125014
CD209	0.777	0.0180822	0.0700099
BTK	0.7754	0.00774453	0.036009
RRAD	0.7683	0.212173	0.351861
ABCB1	0.7675	0.00582257	0.0297236
SPN	0.7624	0.0862024	0.19851
EOMES	0.758	0.101842	0.219534
IL6	0.7535	0.276232	0.418359
NT5E	0.7507	0.0481953	0.136404
EGR2	0.7435	0.193735	0.331902
KLRD1	0.7384	0.0592041	0.155464
CYFIP2	0.7382	0.0236826	0.0851639
CMKLR1	0.7379	0.00195143	0.0136975
ITGB3	0.7366	0.002745	0.0175776
CD3E	0.7303	0.0271939	0.0935504
CD96	0.7297	0.0350851	0.112505
CD84	0.7209	0.00360397	0.0217429
CD40LG	0.7129	0.06445	0.166249
POU2AF1	0.7104	0.329068	0.465543
CTSW	0.7039	0.0724186	0.179229
TNFSF13	0.7014	0.0666274	0.168411
TNFAIP3	0.6955	0.125855	0.246973
IL12RB2	0.6884	0.0419566	0.126042
CD1D	0.6844	0.0189418	0.0720184
CCL2	0.6791	0.0558853	0.149437
CCL23	0.6787	0.19942	0.336982
PDCD1	0.6787	0.0444962	0.132042
CFB	0.6729	0.0500891	0.140635
IL18R1	0.6709	0.0117086	0.0485643
ST6GAL1	0.6645	0.0462582	0.134536
NCR1	0.6458	0.1009	0.219534
TFEB	0.6438	0.0404714	0.125014
HLA-DPB1	0.6422	0.0455612	0.134057
C3AR1	0.6419	0.0303708	0.101768
KLRC2	0.6389	0.161064	0.294679
CFI	0.6382	0.0481343	0.136404
IRF3	0.6357	0.119858	0.241037
APP	0.633	0.00779372	0.036009
ANP32B	0.612	0.0203393	0.075926
TNFRSF10B	0.6111	0.00961465	0.0422813
CD8B	0.6078	0.144674	0.272197
CCR2	0.6003	0.0472506	0.136336
BTLA	0.5978	0.09337	0.210246
HLA-DPA1	0.5975	0.104287	0.222602
IL10	0.5934	0.0191038	0.0722537
FCER1G	0.5855	0.0539516	0.148063
GZMM	0.5802	0.107969	0.228776
IL9	0.57905	0.21083	0.350582
ITGAL	0.5775	0.119833	0.241037
POU2F2	0.5743	0.077508	0.183865
CYLD	0.5677	0.0768672	0.183509
KIR3DL2	0.5669	0.186085	0.323433
MAGEB2	0.56365	0.317526	0.455391
IFITM2	0.5615	0.0744383	0.181739
TAPBP	0.558	0.146817	0.274272
MICA	0.557	0.00986555	0.0430061
FCER1A	0.5541	0.231853	0.371168
CD70	0.5499	0.14188	0.269721
PASD1	0.54726	0.281595	0.423843
BST1	0.5464	0.139703	0.267332
DDX43	0.5441	0.19414	0.331902
IL10RA	0.5438	0.0583811	0.154403
LILRB3	0.5426	0.213409	0.351861
ZAP70	0.5406	0.0945505	0.211723
JAK2	0.5344	0.0279285	0.0952701
IRF4	0.5324	0.164521	0.298275
LAIR2	0.5297	0.0558082	0.149437
TLR2	0.5287	0.0677629	0.169989
KIR3DL3	0.52539	0.285397	0.426926
MAP3K5	0.5223	0.0482086	0.136404
XCR1	0.5222	0.115319	0.235806
PIK3CG	0.5166	0.0619565	0.160955
PIN1	0.5136	0.052113	0.144648
PECAM1	0.5123	0.0973702	0.214744
TLR4	0.5048	0.101417	0.219534
CR1	0.4987	0.0769231	0.183509
IL25	0.49628	0.389698	0.523903
CD37	0.4903	0.134042	0.259552
IL2RA	0.4885	0.158665	0.291019
CXCR3	0.4877	0.179424	0.317434
CD7	0.4844	0.10812	0.228776
TIRAP	0.4788	0.0662918	0.168411
TNFRSF12A	0.4762	0.225849	0.366298
PRF1	0.4746	0.121972	0.243278
ICAM4	0.4729	0.34999	0.485346
CD44	0.47	0.283245	0.424577
TBX21	0.4677	0.230695	0.370126
CD1C	0.4657	0.0920893	0.208127
RORC	0.4622	0.273938	0.416614
CD79B	0.4605	0.262815	0.403258
TNFRSF1A	0.4514	0.0383766	0.119212
UBC	0.442	0.041199	0.125014
ZNF205	0.4349	0.174019	0.312122
CD27	0.4321	0.166216	0.300341
ALCAM	0.43	0.122899	0.244459
CD14	0.4242	0.283171	0.424577
JAK3	0.4162	0.131381	0.255754
ITGA4	0.4131	0.0676209	0.169989
PDCD1LG2	0.4119	0.177132	0.315418
ATM	0.4104	0.346889	0.483319
JAK1	0.4075	0.0465762	0.134923
IL6R	0.4073	0.144176	0.27196
LBP	0.402	0.425826	0.561106
TNFRSF17	0.398	0.398346	0.530643
CD3G	0.3974	0.257861	0.398811
CHUK	0.3972	0.168642	0.303973
STAT3	0.397	0.132578	0.257398
GAGE1	0.39648	0.47048	0.604666
RPS6	0.396	0.146905	0.274272
NCF4	0.3933	0.205156	0.34444
ENTPD1	0.3907	0.0959254	0.212843
ETS1	0.3866	0.208994	0.348324
VCAM1	0.3832	0.214615	0.352857
CD59	0.382	0.11386	0.234774
RELA	0.3817	0.0899438	0.205827
HLA-DOB	0.3811	0.177905	0.315986
HLA-C	0.378	0.112259	0.232884
CD1E	0.3775	0.413915	0.546398
SPANXB1	0.3755	0.297783	0.438737
ATF2	0.3733	0.104923	0.223305
IFNAR1	0.3695	0.125253	0.246973
DOCK9	0.3663	0.325167	0.462714
CYBB	0.3659	0.198292	0.33639
HLA-DRA	0.356	0.278191	0.419585
IRF8	0.3542	0.110998	0.232252
CD97	0.3493	0.118631	0.240995
IL3	0.34719	0.582852	0.707739
PRG2	0.3442	0.238203	0.378018
CASP10	0.3442	0.360809	0.494166
BLK	0.343	0.455366	0.59044
LTB	0.3416	0.609732	0.725559
IKBKB	0.3415	0.139892	0.267332
TAB1	0.3411	0.078934	0.185877
TCF7	0.3375	0.135604	0.26119
ATG10	0.3373	0.14225	0.269721
MARCO	0.3368	0.465723	0.599608
TLR7	0.3343	0.366499	0.500705
IGLL1	0.3269	0.430721	0.566534
IRGM	0.3263	0.297282	0.438737
TNFRSF8	0.325	0.31293	0.45146
MAP4K2	0.3249	0.229798	0.36969
CD2	0.3239	0.311631	0.450477
IL1RAPL2	0.3222	0.360582	0.494166
ICAM2	0.3205	0.305728	0.444121
CD19	0.3204	0.39587	0.529276
CHIT1	0.3169	0.586129	0.709576
STAT5B	0.3165	0.259188	0.399374
RUNX1	0.3148	0.185448	0.323096
PTPRC	0.3138	0.306626	0.444121
ITGAM	0.3112	0.320494	0.458746
PSMD7	0.31	0.321651	0.459003
CCND3	0.308	0.121935	0.243278
CD28	0.3078	0.358478	0.493753
HLA-DQA1	0.3065	0.366955	0.500705
HLA-DMB	0.3055	0.154718	0.286365
STAT4	0.3025	0.338637	0.47631
ITGB2	0.2984	0.213527	0.351861
STAT6	0.298	0.192026	0.330611
IRAK4	0.2967	0.245082	0.385582
CD47	0.296	0.207693	0.346948
CD38	0.2956	0.358418	0.493753
TLR9	0.2953	0.247656	0.387128
LILRA5	0.2949	0.532215	0.66641
FUT5	0.29469	0.494954	0.629471
TNFRSF13B	0.2937	0.614257	0.726202
SELPLG	0.2886	0.244589	0.385582
NFKBIA	0.286	0.314352	0.452617
TIGIT	0.2844	0.341629	0.479594
LAG3	0.2842	0.294047	0.435405
BATF	0.2835	0.238115	0.378018
TNFRSF13C	0.2807	0.4763	0.60893
IL13RA1	0.2714	0.146469	0.274272
CTSL	0.271	0.402355	0.534035
MASP2	0.2592	0.612921	0.726202
CARD11	0.2578	0.334967	0.472971
CCR5	0.2568	0.25932	0.399374
ICOS	0.2549	0.528465	0.665136
ECSIT	0.2472	0.205249	0.34444
HLA-B	0.243	0.30632	0.444121
CFP	0.2426	0.492933	0.627995
TNFSF18	0.23927	0.53329	0.666613
CCL8	0.2384	0.568086	0.695345
CCL17	0.2356	0.603323	0.720828
XCL2	0.2344	0.545827	0.677642
TNFRSF18	0.2313	0.61319	0.726202
SYT17	0.2271	0.383534	0.518481
HLA-DRB4	0.2265	0.55983	0.688006
C9	0.2249	0.588228	0.710096
MAGEC1	0.22127	0.563757	0.691668
IL4R	0.2201	0.25634	0.398145
IL4	0.2182	0.578459	0.703791
CD3D	0.202	0.535961	0.667512
IFNAR2	0.2008	0.290646	0.433003
ENG	0.199	0.387378	0.521746
MAPK14	0.1961	0.325851	0.462784
CD5	0.1958	0.531537	0.66641
LTBR	0.1943	0.435095	0.56921
NUP107	0.193	0.433138	0.568689
BAX	0.1901	0.372873	0.505661
IL17RB	0.1896	0.637753	0.749694
MR1	0.1825	0.5587	0.687776
CXCR6	0.1806	0.665496	0.776057
PMCH	0.18	0.66043	0.772618
MAP2K2	0.179	0.517324	0.654501
C6	0.178	0.675158	0.781759
LAMP1	0.173	0.472181	0.605786
HLA-E	0.164	0.373358	0.505661
CD1B	0.16193	0.595804	0.715357
TNFRSF1B	0.1608	0.614785	0.726202
IFNA8	0.14625	0.759286	0.843651
CCR7	0.1435	0.763316	0.845555
IFNL1	0.1431	0.647211	0.759589
SELE	0.1422	0.797635	0.872974
IKBKG	0.1403	0.462501	0.596512
CD22	0.1396	0.712738	0.810434
CD276	0.1385	0.550083	0.681031
IL15RA	0.1328	0.588504	0.710096
PYCARD	0.1262	0.787023	0.862653
CEBPB	0.1235	0.674314	0.781759
PSEN2	0.1189	0.520142	0.656927
NEFL	0.11878	0.816525	0.888321
IRF5	0.1185	0.68765	0.789284
CD6	0.1105	0.748734	0.838306
SELL	0.1068	0.773222	0.852647
IL5RA	0.1031	0.753868	0.840189
AMICA1	0.1018	0.768029	0.848202
TLR5	0.0986	0.714806	0.811017
IL15	0.0966	0.675739	0.781759
CARD9	0.0962	0.763197	0.845555
TRAF6	0.0921	0.604771	0.721377
ILF3	0.089	0.62584	0.736877
SLAMF7	0.0862	0.726479	0.820944
CLEC4A	0.0832	0.857073	0.917395
TANK	0.0806	0.686537	0.789284
CD40	0.0765	0.752555	0.840008
KIR_Inhibiting_Subgroup_1	0.0723	0.821423	0.890973
DUSP6	0.0719	0.844263	0.908772
IFI35	0.063	0.819691	0.890438
MAPKAPK2	0.0579	0.759135	0.843651
CLEC6A	0.0538	0.877031	0.930571
CLEC4C	0.0452	0.93713	0.964887
SPACA3	0.044	0.89143	0.937671
FCGR2A	0.0422	0.920806	0.954814
LCK	0.0392	0.911817	0.946837
IFNGR1	0.0377	0.868538	0.922901
LY86	0.0338	0.90139	0.939651
CCR1	0.0327	0.922731	0.955452
CD48	0.0285	0.926189	0.957675
TLR8	0.0242	0.933255	0.963616
HAVCR2	0.0209	0.945452	0.968387
CXCL9	0.019	0.966027	0.985447
IRF2	0.0185	0.936711	0.964887
BMI1	0.0185	0.945352	0.968387
NFATC3	0.008	0.973453	0.988702
CD160	0.00788	0.987201	0.991275
GTF3C1	0.0074	0.977048	0.98887
CR2	0.0073	0.984022	0.989851
IL12RB1	0.0063	0.978033	0.98887
TLR1	0.0026	0.991401	0.994125
FADD	-0.0011	0.996478	0.996478
CD247	-0.0026	0.993731	0.995094
SPO11	-0.0055	0.984428	0.989851
CD68	-0.006	0.981663	0.989851
NFKB2	-0.01	0.971839	0.988702
ITGA2B	-0.0106	0.977346	0.98887
IFNB1	-0.0121	0.982409	0.989851
TNFRSF14	-0.016	0.945836	0.968387
ADA	-0.0183	0.939857	0.966332
CCL27	-0.0203	0.966548	0.985447
MPPED1	-0.02178	0.973803	0.988702
MAVS	-0.0226	0.90059	0.939651
CASP8	-0.0284	0.903609	0.939651
MS4A1	-0.0294	0.964835	0.985447
IL32	-0.0295	0.897871	0.939651
TLR6	-0.0302	0.901719	0.939651
TFE3	-0.033	0.902345	0.939651
MAP3K7	-0.0331	0.880397	0.932786
NOTCH1	-0.0338	0.882934	0.934119
C1QBP	-0.0378	0.889552	0.937046
PSMB9	-0.0397	0.867806	0.922901
ATG7	-0.0459	0.807188	0.879474
C8B	-0.0461	0.899447	0.939651
IL21R	-0.0525	0.852595	0.913941
AMBP	-0.0527	0.887344	0.93607
MICB	-0.0564	0.834112	0.899412
SLC11A1	-0.0568	0.902188	0.939651
TNFRSF4	-0.0574	0.884497	0.934418
MASP1	-0.0624	0.858947	0.918054
CXCR5	-0.0638	0.863577	0.921654
ICOSLG	-0.068	0.739943	0.831013
DPP4	-0.0719	0.845282	0.908772
GNLY	-0.0728	0.848112	0.910473
LAMP2	-0.0741	0.715472	0.811017
CCR4	-0.0743	0.784436	0.861111
TARP	-0.0749	0.866322	0.922901
IL2	-0.0803	0.825246	0.892488
KLRF1	-0.0863	0.780827	0.858439
CD53	-0.0866	0.829638	0.895911
PVR	-0.0917	0.688986	0.789576
SYCP1	-0.09444	0.806377	0.879474
STAT2	-0.095	0.610265	0.725559
SBNO2	-0.1113	0.621825	0.733332
TNFSF13B	-0.1123	0.711361	0.81013
IL2RB	-0.1132	0.655269	0.767811
ITGA6	-0.1132	0.67817	0.78333
PSMB10	-0.1178	0.575335	0.70116
MAPK8	-0.1191	0.551549	0.68127
KIR_Inhibiting_Subgroup_2	-0.1223	0.742567	0.832679
SMAD3	-0.1234	0.589559	0.710195
FUT7	-0.125	0.774905	0.853213
ICAM3	-0.1271	0.53037	0.666386
KIR3DL1	-0.1295	0.710784	0.81013
TICAM2	-0.1305	0.706354	0.806946
TBK1	-0.1326	0.553195	0.68215
ICAM1	-0.1329	0.700397	0.801395
HMGB1	-0.1343	0.550422	0.681031
ATG16L1	-0.1349	0.573484	0.700072
HCK	-0.1372	0.66341	0.774862
IL13	-0.1372	0.728966	0.822481
PPARG	-0.1377	0.734901	0.827897
RUNX3	-0.1392	0.59828	0.71715
ARG1	-0.1441	0.822625	0.890973
EWSR1	-0.152	0.386807	0.521746
IL17RA	-0.1528	0.405831	0.537671
IL34	-0.1547	0.751716	0.840008
IFIT1	-0.1548	0.668497	0.778314
IFNL2	-0.1557	0.687153	0.789284
CSF2RB	-0.1617	0.765444	0.846628
MAPK1	-0.1628	0.536753	0.667512
REL	-0.1645	0.406987	0.538226
NLRP3	-0.1702	0.737436	0.829473
PTGS2	-0.1768	0.799951	0.874198
SAA1	-0.1925	0.71842	0.813095
ADORA2A	-0.195	0.583642	0.707739
CEACAM8	-0.20732	0.568659	0.695345
INPP5D	-0.2084	0.527421	0.66497
IGF2R	-0.2143	0.224447	0.364914
CD83	-0.2207	0.591787	0.711705
PLA2G1B	-0.2217	0.682517	0.787105
IL3RA	-0.2325	0.536696	0.667512
ITGAE	-0.2334	0.37255	0.505661
TNFSF11	-0.2344	0.483502	0.617057
HLA-A	-0.237	0.347593	0.483319
RELB	-0.2382	0.344553	0.481847
NFKB1	-0.2391	0.298101	0.438737
CREB1	-0.2406	0.272723	0.415632
CCL25	-0.24264	0.674115	0.781759
MAP2K1	-0.2457	0.229917	0.36969
SMAD2	-0.2512	0.475511	0.60893
NLRC5	-0.255	0.243146	0.385025
TXK	-0.258	0.450337	0.586
BAGE	-0.2591	0.440999	0.575902
CXCR1	-0.2608	0.505301	0.641513
IFNG	-0.2639	0.600059	0.718104
ATF1	-0.2706	0.321931	0.459003
GPI	-0.277	0.270431	0.413002
CD3EAP	-0.2786	0.351091	0.48541
LTA	-0.2815	0.434862	0.56921
CREBBP	-0.2868	0.316043	0.454156
TRAF3	-0.2887	0.18107	0.318509
REPS1	-0.2889	0.22327	0.363811
SOCS1	-0.2967	0.400802	0.532943
ITCH	-0.3013	0.154951	0.286365
CXCL16	-0.306	0.175485	0.313981
LTK	-0.3092	0.304047	0.444121
CSF3	-0.3127	0.303306	0.444121
C8A	-0.31317	0.344331	0.481847
IFNA2	-0.3141	0.442286	0.576551
MME	-0.318	0.305521	0.444121
BCL10	-0.3237	0.206085	0.345051
TREM2	-0.3238	0.217702	0.356329
FOXP3	-0.3324	0.290523	0.433003
TNFRSF10C	-0.3338	0.397736	0.530643
ISG20	-0.3347	0.327603	0.464369
RAG1	-0.3421	0.369157	0.50277
SPA17	-0.3434	0.143209	0.270836
LILRB2	-0.3437	0.337334	0.475394
CD9	-0.346	0.246253	0.385761
CAMP	-0.34672	0.391387	0.525207
HLA-G	-0.3508	0.301507	0.442858
PRKCD	-0.3529	0.156525	0.287816
ROPN1	-0.35344	0.506327	0.641699
HRAS	-0.3537	0.197417	0.335931
TAP2	-0.3622	0.135071	0.26085
MIF	-0.365	0.10928	0.229898
BCL2L1	-0.368	0.0909425	0.206816
SYK	-0.3719	0.130722	0.255153
PSMB8	-0.376	0.138734	0.266516
TOLLIP	-0.3828	0.119835	0.241037
LILRA4	-0.3918	0.195513	0.333468
IFIT2	-0.392	0.276871	0.418459
THBD	-0.396	0.0761537	0.183292
PIK3CD	-0.3979	0.236428	0.376839
DDX58	-0.3997	0.113625	0.234774
LIF	-0.4003	0.392968	0.526361
CD164	-0.4053	0.304552	0.444121
IL1R2	-0.4054	0.459123	0.593204
FCGR1A	-0.4113	0.162254	0.296113
BST2	-0.4185	0.192802	0.331167
MAP2K4	-0.4204	0.103417	0.221604
VEGFA	-0.4211	0.155805	0.287216
TRAF2	-0.4213	0.11192	0.232884
TP53	-0.4231	0.0305303	0.101768
CD86	-0.4285	0.212829	0.351861
IRF1	-0.4315	0.111036	0.232252
CKLF	-0.4355	0.0763298	0.183292
PSEN1	-0.4426	0.0632656	0.163773
PAX5	-0.4435	0.35038	0.485346
EP300	-0.4461	0.0816994	0.18987
SIGIRR	-0.4569	0.0727495	0.179229
CASP3	-0.4652	0.0287155	0.097499
IFIH1	-0.4654	0.0814886	0.18987
MAPK3	-0.4668	0.0476383	0.136404
IL7R	-0.4711	0.359869	0.494166
IL1RAP	-0.4733	0.112295	0.232884
CXCL2	-0.4737	0.125056	0.246973
CD1A	-0.4752	0.456694	0.591111
TNFRSF9	-0.478	0.1241	0.246177
LCP1	-0.4806	0.220549	0.36018
C4BPA	-0.4852	0.263668	0.403517
PSMB7	-0.506	0.035828	0.114212
IFITM1	-0.508	0.292	0.434128
RIPK2	-0.5145	0.0733741	0.179742
CX3CR1	-0.5288	0.177152	0.315418
ITGB4	-0.5316	0.0867482	0.199139
IL2RG	-0.5413	0.164291	0.298275
IDO1	-0.5421	0.100031	0.219287
TPTE	-0.54289	0.187818	0.325669
CTSH	-0.5469	0.0955075	0.212562
TAP1	-0.5498	0.0378818	0.118802
CLEC7A	-0.5538	0.190619	0.328963
CCL26	-0.5602	0.29259	0.434128
FOXJ1	-0.5621	0.451402	0.586341
CSF3R	-0.5631	0.198608	0.33639
PLAU	-0.5632	0.0775758	0.183865
CD244	-0.5707	0.17292	0.310915
TNFSF10	-0.5786	0.0440745	0.131324
TLR10	-0.5838	0.121164	0.242993
CCR6	-0.5863	0.0526833	0.145677
TICAM1	-0.5906	0.0305264	0.101768
MBL2	-0.59219	0.226987	0.366595
TGFB2	-0.5964	0.130432	0.255153
MYD88	-0.6011	0.0319707	0.104658
MX1	-0.6081	0.0666721	0.168411
BLNK	-0.6101	0.0755008	0.182502
IL27	-0.6121	0.185112	0.323096
IL12A	-0.6127	0.0782098	0.184767
IL26	-0.6133	0.0996434	0.219096
TNFRSF11A	-0.6137	0.114492	0.234774
FCGR3A	-0.616	0.256942	0.398232
ITGAX	-0.6218	0.11777	0.240146
IL5	-0.62359	0.262946	0.403258
IFNA17	-0.6294	0.248233	0.387201
IL1RL2	-0.6314	0.0972023	0.214744
CXCL11	-0.6406	0.180716	0.318509
TYK2	-0.6408	0.0272962	0.0935504
ARG2	-0.6412	0.0936025	0.210246
LILRA1	-0.6446	0.0650686	0.167254
C8G	-0.648	0.114279	0.234774
TLR3	-0.6582	0.147976	0.275567
CD46	-0.6661	0.0176553	0.0692922
MNX1	-0.6711	0.027161	0.0935504
CCL4	-0.6774	0.347116	0.483319
IL23R	-0.682	0.0231073	0.0835065
GZMB	-0.6906	0.15266	0.283566
CTSS	-0.6928	0.0318705	0.104658
IFNA7	-0.6992	0.252598	0.39317
EPCAM	-0.7054	0.0511102	0.142952
ATG5	-0.7097	0.0551869	0.149022
IRAK2	-0.7129	0.0186438	0.0712564
CTAGE1	-0.72127	0.245875	0.385761
PRM1	-0.727	0.0729192	0.179229
F2RL1	-0.728	0.0748946	0.182079
IL21	-0.73008	0.274515	0.416624
MAP3K1	-0.7407	0.0181032	0.0700099
TFRC	-0.7413	0.0101786	0.0439667
YTHDF2	-0.7459	0.0538076	0.148063
ATG12	-0.746	0.00603507	0.0303835
IL12B	-0.74795	0.234026	0.373827
CD24	-0.752	0.215192	0.353011
LGALS3	-0.753	0.0662458	0.168411
CRP	-0.7573	0.0809197	0.189331
IL17A	-0.7638	0.0408623	0.125014
CASP1	-0.7691	0.00439209	0.0252459
HAMP	-0.7715	0.0139375	0.0571595
MEFV	-0.7866	0.118847	0.240995
SLAMF1	-0.7886	0.244464	0.385582
SEMG1	-0.7911	0.142195	0.269721
PTGDR2	-0.7981	0.100665	0.219534
PLAUR	-0.7986	0.0363846	0.115311
IRAK1	-0.8219	0.00139225	0.0106983
LYN	-0.8228	0.00172362	0.0127095
IL17F	-0.8239	0.0822878	0.190095
IL22RA2	-0.8248	0.0690925	0.172731
CD207	-0.8324	0.164664	0.298275
SSX4	-0.83324	0.189885	0.328474
CD58	-0.8395	0.024785	0.0882587
IL7	-0.8398	0.0262301	0.0916172
GATA3	-0.8444	0.0364888	0.115311
BID	-0.8474	0.00765126	0.0359253
AIRE	-0.8513	0.103517	0.221604
SPP1	-0.8567	0.202359	0.34116
IFNA1	-0.85996	0.226302	0.366298
CCL18	-0.8652	0.17959	0.317434
DUSP4	-0.8664	0.0920462	0.208127
CTAG1B	-0.8831	0.0116426	0.0485643
IKBKE	-0.8851	0.00114788	0.00931059
SH2B2	-0.8858	0.00767718	0.0359253
CCRL2	-0.897	0.0112565	0.0474987
CCL7	-0.89775	0.0952034	0.212534
IRF7	-0.9032	0.00303742	0.0187908
IL18	-0.9146	0.045772	0.134057
CD274	-0.9184	0.0173349	0.0687744
CCR9	-0.9197	0.0726219	0.179229
KIR_Activating_Subgroup_1	-0.95247	0.0148548	0.0599117
LCN2	-0.9643	0.0562348	0.149823
MAGEC2	-0.9665	0.0654224	0.167573
CT45A1	-0.9693	0.0614826	0.160869
LILRB1	-0.9754	0.0551498	0.149022
DEFB1	-0.9886	0.0382199	0.119212
STAT1	-0.9888	0.000753584	0.0069635
TREM1	-0.9901	0.080702	0.189331
PRAME	-0.991	0.10138	0.219534
MUC1	-0.998	0.0411152	0.125014
CD80	-1.0043	0.025286	0.0896059
CXCL14	-1.0118	0.0700817	0.174606
SSX1	-1.0136	0.0215721	0.0791339
CCL22	-1.0259	0.0176509	0.0692922
IL22	-1.04491	0.00447292	0.025442
ITGA2	-1.046	0.0181258	0.0700099
TNFSF15	-1.0466	0.0302861	0.101768
CCL24	-1.0573	0.054649	0.149022
TNFRSF11B	-1.0892	0.0225712	0.081975
MAGEA12	-1.0896	0.0272171	0.0935504
CCL3	-1.1327	0.182179	0.31969
CCL1	-1.1387	0.0203856	0.075926
ISG15	-1.145	0.00670853	0.0330894
OSM	-1.1562	0.108555	0.229033
MAGEA4	-1.1795	0.0517076	0.144071
CXCL3	-1.2212	0.00204545	0.0138257
IFI27	-1.243	0.0109168	0.0463328
FPR2	-1.2537	0.0208918	0.0774165
OAS3	-1.2551	0.000961851	0.00816455
NOD2	-1.2587	0.00468582	0.0260176
NOS2A	-1.2592	0.00943	0.0417206
CTCFL	-1.265	0.0577851	0.153393
MAGEA3	-1.26839	0.184908	0.323096
CCL15	-1.285	0.000261987	0.00319849
IL11	-1.3203	0.0315724	0.104643
F12	-1.3315	0.00413385	0.0243364
ANXA1	-1.334	0.0819303	0.18987
MST1R	-1.3428	0.0552542	0.149022
LAMP3	-1.3668	0.00247087	0.0163976
IL13RA2	-1.4229	0.00391023	0.0232071
CSF2	-1.4406	0.00681873	0.0331845
MAGEA1	-1.45004	0.055322	0.149022
TNF	-1.4595	0.014119	0.0572602
SMPD3	-1.4762	0.00200888	0.0137819
CCL11	-1.4975	0.00649954	0.0322766
CXCL10	-1.5154	0.0413034	0.125014
PBK	-1.5486	0.00148485	0.0111746
CCR3	-1.5953	0.00288309	0.0181436
CCL28	-1.6141	0.0140552	0.0572602
TTK	-1.6251	0.000227706	0.00296831
BIRC5	-1.6443	0.0026133	0.0171866
CCL3L1	-1.7319	0.0619159	0.160955
IL19	-1.8131	0.0330136	0.106637
CXCL1	-1.8438	0.000183312	0.00257342
CLEC5A	-1.8622	0.00716815	0.034654
SH2D1B	-1.8739	0.00182191	0.0130392
CEACAM1	-1.8762	0.00102054	0.0083707
CDK1	-1.8863	0.000903004	0.00784753
IL22RA1	-1.9145	7.88694e-05	0.00140426
CDH1	-1.9397	0.00192277	0.0136274
CXCR2	-1.9822	0.000179475	0.00257342
PPBP	-1.9927	0.0108896	0.0463328
S100A12	-2.0163	0.00514705	0.0272271
CCL20	-2.0401	0.000945899	0.0081236
IL24	-2.17072	0.00737861	0.0354368
IL23A	-2.2422	0.000100273	0.00165362
CXCL6	-2.3085	0.000357809	0.00395758
DMBT1	-2.5046	0.0585884	0.154403
ULBP2	-2.6512	0.000725762	0.00696252
CXCL5	-2.6715	0.0322428	0.105077
IL8	-2.9774	0.000560788	0.00576584
S100A8	-3.1483	0.00821977	0.0375027
SPINK5	-3.1555	0.0211894	0.0781226
IL1RN	-3.3972	0.000104201	0.00165362
IL1B	-3.4599	0.000628818	0.00628818
SERPINB2	-3.5757	0.000127042	0.0019321
CEACAM6	-3.7242	0.000212253	0.00290987
IL1A	-5.0145	1.176e-08	2.86159e-06
S100A7	-5.3308	0.000354078	0.00395758

## Sheet: 4
gene	logFC	P.Value	adj.P.Val
C7	6.87215	3.54898e-11	2.59075e-08
CFD	3.88092	3.54713e-08	1.2947e-05
CTSG	3.76292	3.16239e-07	7.69516e-05
COLEC12	3.07762	5.82445e-07	0.000106296
F13A1	3.57654	8.62191e-07	0.00012588
NCAM1	3.44792	2.12743e-06	0.000170242
CCL14	2.59177	2.22941e-06	0.000170242
C4B	2.36415	1.53897e-06	0.000170242
IL11RA	1.72577	2.33209e-06	0.000170242
RORA	1.65808	2.17229e-06	0.000170242
KIT	2.54915	3.50471e-06	0.000224345
JAM3	2.44477	3.68786e-06	0.000224345
S100B	2.23692	5.04835e-06	0.000283484
AKT3	2.17769	9.08794e-06	0.000473871
CD163	2.65685	1.98077e-05	0.000963974
CMA1	4.15049	3.28183e-05	0.00119787
NFATC4	1.90685	2.73992e-05	0.00119787
BCL2	1.49169	3.12967e-05	0.00119787
CCL20	-2.54438	3.017e-05	0.00119787
NOS2A	-3.81669	3.09905e-05	0.00119787
TNFSF15	-1.62246	3.5907e-05	0.0012482
TNFSF4	1.56385	3.78531e-05	0.00125604
IL16	1.42538	5.96439e-05	0.00181417
IL1B	-3.51669	5.74022e-05	0.00181417
GZMK	2.21538	6.24905e-05	0.00182472
NFATC2	1.41715	8.00422e-05	0.0021641
CD55	1.224	7.98004e-05	0.0021641
IL1RL1	2.06023	8.72425e-05	0.00224916
STAT1	-1.36931	8.93501e-05	0.00224916
OAS3	-1.32162	9.51692e-05	0.00231578
PNMA1	1.07315	0.000104089	0.00245112
KLRG1	1.89985	0.000115314	0.00263061
MS4A2	1.70538	0.000121133	0.0026796
CD34	1.51369	0.000125727	0.00269942
MSR1	1.30631	0.000138499	0.00288869
FEZ1	1.70369	0.000146052	0.0029616
CCL19	2.26023	0.000179141	0.00349023
ABL1	1.27815	0.000181683	0.00349023
CD36	2.13962	0.000197943	0.00353934
TXNIP	2.13546	0.000207984	0.00353934
LRRN3	1.98362	0.000208997	0.00353934
SIGLEC1	1.45685	0.00021333	0.00353934
VEGFC	1.23108	0.00019947	0.00353934
TNFSF10	-1.39723	0.000193545	0.00353934
TNF	-1.99377	0.000234248	0.00380003
MAPK11	1.00931	0.000239693	0.00380383
FCER1A	1.713	0.00025607	0.0039586
CEACAM1	-2.04062	0.000260291	0.0039586
PDGFC	1.33254	0.000289636	0.00431499
EGR1	1.94746	0.000311388	0.00441557
SERPING1	1.65185	0.000307591	0.00441557
PRKCE	1.167	0.000314534	0.00441557
IKBKE	-1.21777	0.000348957	0.00480639
CCL16	1.95415	0.000374196	0.00496661
FAS	1.30985	0.000369056	0.00496661
KLRK1	1.84862	0.000400491	0.00522069
TPSAB1	1.92323	0.000428284	0.00545873
EPCAM	-2.288	0.000433707	0.00545873
CDK1	-1.91315	0.000467146	0.00577994
CCL21	2.96254	0.000542456	0.00649169
SLAMF6	1.57908	0.000541944	0.00649169
A2M	2.03646	0.000696482	0.00794425
FLT3	1.83477	0.000677647	0.00794425
PRG2	1.33908	0.000686705	0.00794425
FCER2	1.93162	0.000758255	0.00838676
TAP1	-1.04431	0.000756115	0.00838676
LY9	1.61946	0.000791547	0.00862432
ITGA2	-1.64192	0.000847421	0.00909732
ABCB1	1.31238	0.000902335	0.00954644
CXCL1	-2.53508	0.000926602	0.00966313
CCL13	2.22608	0.000989129	0.0101207
CD79A	1.43254	0.00101207	0.0101207
CSF1	1.09962	0.00100639	0.0101207
C3	2.28131	0.00103917	0.0102513
ITK	1.51231	0.00109645	0.0106721
EOMES	1.25592	0.00118367	0.0113694
IL6ST	1.30231	0.00121003	0.0114717
NFATC1	1.22562	0.00123267	0.0115366
DMBT1	-4.32631	0.00132156	0.0122119
MEF2C	1.08869	0.00141686	0.0129288
IL1R1	1.54723	0.00161914	0.0143512
IL22RA1	-2.13515	0.00163171	0.0143512
CEACAM6	-2.33777	0.00163021	0.0143512
IL17B	1.75493	0.00167094	0.0144457
LGALS3	-1.20777	0.00168204	0.0144457
BIRC5	-1.644	0.00178841	0.0151807
IL2RG	-1.006	0.00192006	0.0161109
GZMH	1.62554	0.00198656	0.0164794
ITGB4	-1.19569	0.00201989	0.0165676
CCL15	-2.23577	0.00241377	0.0195784
MR1	0.982846	0.00254333	0.0204025
TFRC	-0.982769	0.00264254	0.020968
C1S	1.63492	0.00272998	0.0214289
CREB5	1.37969	0.00279305	0.0216907
IFITM1	-1.23015	0.00286268	0.0219974
AXL	1.04485	0.00309979	0.0235713
MYD88	-0.717308	0.00325262	0.0244785
PSMB9	-0.764	0.00331561	0.0246979
CD8A	1.75323	0.00381352	0.026513
LBP	1.64223	0.00359816	0.026513
MFGE8	1.42523	0.00368283	0.026513
CD1C	1.41492	0.00377547	0.026513
CCL5	1.36638	0.00369198	0.026513
TAL1	1.12585	0.00379619	0.026513
PSMB7	-0.625154	0.00377378	0.026513
MARCO	1.85085	0.00391658	0.0269727
CXCL3	-1.96469	0.00402692	0.0274734
IFIH1	-0.743692	0.00413814	0.0279707
PSMB10	-0.643538	0.00427869	0.0282736
MST1R	-1.64877	0.0042634	0.0282736
CDH1	-1.98885	0.00429914	0.0282736
TNFSF8	1.17177	0.00437287	0.0284238
MAF	0.828846	0.00439985	0.0284238
CD84	0.855154	0.00444226	0.0284461
IRF7	-0.895692	0.00458021	0.0290744
PIK3CG	0.873462	0.00504123	0.031725
IL18R1	0.964077	0.00537931	0.0335632
CCR2	1.26054	0.00561703	0.0344574
IFI27	-1.01892	0.00560399	0.0344574
MUC1	-1.83008	0.00582864	0.0354576
TNFRSF11A	-1.10492	0.00592368	0.0357379
CXCL5	-3.09992	0.00631661	0.0377961
TMEFF2	1.76	0.00658734	0.0378642
MERTK	1.15931	0.00655055	0.0378642
CD180	1.064	0.00653912	0.0378642
CD200	0.867	0.00639592	0.0378642
CCL28	-1.94231	0.00658475	0.0378642
C6	1.88623	0.00664375	0.0378901
IRF1	-1.10931	0.00673068	0.0380883
BTK	0.900846	0.00680927	0.0382366
FCGR2B	1.31877	0.00702072	0.0391231
IRAK1	-0.687	0.00715891	0.0392933
F2RL1	-1.26108	0.00711748	0.0392933
CSF1R	0.677154	0.00745761	0.0406273
PLAU	-1.36069	0.00776332	0.0419794
NOD1	0.838615	0.00789137	0.0423581
ISG15	-1.22562	0.0080932	0.0431243
EBI3	0.964231	0.00842202	0.0445513
IL1A	-2.19392	0.00870017	0.0456915
FOS	1.53746	0.00905012	0.0471899
CASP1	-0.886385	0.00934511	0.0483825
CTSS	-1.02592	0.00960133	0.049359
LRP1	1.14208	0.0100683	0.0513976
IL5RA	1.16846	0.0104788	0.0520557
FLT3LG	0.626462	0.0102788	0.0520557
CD46	-0.714308	0.0104824	0.0520557
IL23A	-1.69654	0.0104659	0.0520557
XCR1	1.40208	0.0107769	0.0531566
ITGB3	1.08215	0.0109216	0.0535087
IRAK2	-1.22277	0.0112162	0.0545856
MASP1	1.59962	0.0114086	0.055154
C3AR1	0.879538	0.0115589	0.055513
ATG10	0.825846	0.0116776	0.0557165
CXCL6	-1.96577	0.011786	0.0558687
CXCL12	2.71823	0.0118734	0.0559197
RRAD	1.35723	0.0124594	0.0583037
KLRC1	0.957692	0.0127899	0.0594691
CD33	0.962692	0.0130478	0.0602842
CD37	0.704385	0.0134496	0.061024
ITGA4	0.592154	0.0133379	0.061024
IL11	-1.71538	0.0134587	0.061024
IL17RB	-1.12046	0.0140809	0.0634511
THBS1	1.96946	0.0145309	0.0641347
AICDA	0.996892	0.0145213	0.0641347
HLA-G	-0.931769	0.014516	0.0641347
TTK	-1.48023	0.0145841	0.0641347
CD27	1.09138	0.0148504	0.0649151
IL18RAP	1.30538	0.0151228	0.0653235
LCN2	-1.84985	0.0150607	0.0653235
IL32	-1.08069	0.0155852	0.0661464
TNFRSF9	-1.14477	0.0155337	0.0661464
CXCL10	-1.583	0.0154527	0.0661464
ENTPD1	0.660385	0.0166211	0.0701351
BCL2L1	-0.562	0.0168957	0.0708842
PIN1	0.482308	0.0171309	0.0714602
CLU	1.28123	0.0172971	0.0714616
ELK1	0.647	0.017327	0.0714616
TAP2	-0.644077	0.0174429	0.0715355
IL13RA2	-1.46415	0.0176843	0.0721202
CXCR4	1.23508	0.018325	0.0743181
C5	0.954462	0.0190666	0.0768986
IL8	-2.531	0.0196517	0.0788226
CDH5	0.779846	0.0200541	0.0799972
PBK	-1.30231	0.0209489	0.0831126
ARG1	1.63424	0.0212855	0.0833537
CD1D	0.748	0.0214447	0.0833537
ANP32B	0.463846	0.0215806	0.0833537
CCRL2	-0.863769	0.021477	0.0833537
CCL3L1	-1.38285	0.0211818	0.0833537
KLRC2	1.28462	0.0221232	0.0849997
SPO11	1.29627	0.0224524	0.0858127
ITGA6	-0.619846	0.0227386	0.0864542
PSEN1	-0.429538	0.0240661	0.0910274
KLRF1	1.10415	0.0251913	0.094792
CYFIP2	0.704846	0.025375	0.0949935
IFNB1	1.23408	0.0264092	0.0983609
MCAM	1.18062	0.027521	0.100451
CD3E	0.841308	0.0272617	0.100451
USP9Y	0.653769	0.0274207	0.100451
TRAF2	-0.672385	0.0273986	0.100451
LTB	-0.859231	0.0278608	0.101186
NLRP3	0.971154	0.0290744	0.104521
CYLD	0.556308	0.0289586	0.104521
BCL10	-0.522923	0.029495	0.104521
LYN	-1.51469	0.029451	0.104521
C4BPA	-1.52031	0.029428	0.104521
IL24	-1.50108	0.0299688	0.105687
STAT4	0.684	0.0303787	0.106617
CDKN1A	1.00554	0.0306671	0.107115
THY1	0.898769	0.0316331	0.108925
BST1	0.838	0.0314875	0.108925
ALCAM	0.696692	0.0315952	0.108925
CMKLR1	0.713385	0.0323731	0.11095
TAB1	0.395308	0.0326472	0.111367
IL10RA	0.688923	0.0330864	0.11234
TLR5	0.728692	0.0348603	0.117815
YTHDF2	-0.503846	0.0356839	0.120043
FYN	1.02446	0.0367246	0.122977
ZAP70	0.884385	0.0369761	0.123254
CD99	0.982615	0.0386522	0.127675
BLNK	-0.650077	0.0386358	0.127675
CCR5	0.715308	0.0395484	0.130047
PSMB8	-1.45538	0.0403638	0.132133
C1QA	0.568846	0.040592	0.132286
ITGAM	0.957	0.0410438	0.133164
LAIR2	0.727462	0.0415998	0.134371
ITGB1	0.771538	0.04194	0.134873
NLRC5	-0.488	0.0423826	0.135106
SIGIRR	-0.635385	0.0422406	0.135106
TNFRSF8	0.789846	0.0437879	0.138702
SPN	0.609846	0.0438905	0.138702
IL1RAPL2	0.899077	0.0445816	0.140278
FUT5	1.28928	0.044947	0.140538
CCL3	-1.02069	0.0450493	0.140538
MAP3K1	-1.20562	0.0455479	0.141489
GPI	-0.489385	0.0460835	0.142546
CKLF	-0.938615	0.0470909	0.145048
IFI16	0.771154	0.0478489	0.146149
BLK	0.762692	0.0477582	0.146149
IRAK4	0.380231	0.0488074	0.148356
HLA-A	-0.974538	0.0489778	0.148356
BTLA	0.777	0.0515823	0.155599
CD6	0.711	0.0533564	0.159632
CD96	0.691385	0.0531408	0.159632
HLA-DRB3	0.794615	0.0544098	0.162119
TNFSF14	1.03915	0.0561418	0.1666
LAMP3	-0.927	0.0583609	0.171321
CD80	-1.00654	0.0584371	0.171321
CCL25	-1.61426	0.0583481	0.171321
NRP1	0.771308	0.0588571	0.171863
NCR1	0.667692	0.0596378	0.17276
SMPD3	-1.07869	0.0594439	0.17276
DDX43	1.023	0.060629	0.174937
FN1	1.83015	0.061058	0.175482
TNFRSF4	-0.617692	0.0620175	0.176847
CFB	-0.726846	0.0620121	0.176847
BST2	-0.531385	0.0623832	0.177197
TGFB1	0.706538	0.063269	0.178635
PLAUR	-0.94	0.0634699	0.178635
CCL24	-1.44585	0.0636234	0.178635
MIF	-0.982769	0.0653932	0.182901
C1QB	0.464	0.0658236	0.183402
DUSP4	-0.611615	0.0667989	0.185411
CASP10	0.855462	0.0676784	0.187141
CTSW	0.881308	0.068329	0.188227
TNFSF11	-0.897846	0.0696231	0.191071
IL1RN	-1.48577	0.0704961	0.192742
INPP5D	0.490385	0.0711998	0.19394
C8B	0.865077	0.0717159	0.194619
IGLL1	1.01671	0.0724945	0.196004
CLEC6A	-1.08735	0.0731362	0.197009
C2	0.532846	0.0744447	0.199359
SYK	-0.604077	0.0750192	0.199359
CD274	-0.763	0.0751011	0.199359
CTSH	-1.44915	0.0746747	0.199359
BCL6	1.15631	0.076201	0.199819
ITGA2B	0.747077	0.0763693	0.199819
GZMM	0.710769	0.0762858	0.199819
CD22	0.688385	0.076307	0.199819
TLR4	0.809077	0.0767768	0.200168
SYCP1	0.739769	0.0786027	0.203475
CHUK	0.378538	0.0785722	0.203475
TLR2	0.719769	0.0799708	0.205559
NFATC3	0.388769	0.0798907	0.205559
RIPK2	-0.458385	0.0809395	0.207319
TBX21	0.946692	0.081407	0.207661
BMI1	0.399538	0.0816422	0.207661
C1R	1.223	0.0830723	0.20992
SH2B2	-0.492231	0.0831052	0.20992
CD24	-1.15954	0.0848281	0.213533
TICAM1	-0.408	0.0854333	0.214317
MICA	0.453923	0.0861443	0.215361
TNFRSF13C	0.898692	0.0871777	0.2172
LILRB1	-0.707154	0.0876591	0.217657
MNX1	-1.13577	0.0893877	0.220449
CXCL16	-1.382	0.0891639	0.220449
ICAM1	-0.748308	0.0898204	0.220771
F12	-1.11631	0.0903662	0.221367
CR1	0.888462	0.0928025	0.225819
TFEB	0.422308	0.0926404	0.225819
CD160	0.853231	0.0941792	0.228408
COL3A1	1.22085	0.0974838	0.232545
PLA2G1B	0.894231	0.0972943	0.232545
CD79B	0.765615	0.0970669	0.232545
CD209	0.627154	0.0969753	0.232545
CD4	0.423846	0.0967288	0.232545
IFNAR1	0.368615	0.0980682	0.232545
C1QBP	-0.431	0.0981148	0.232545
PRF1	0.682692	0.099429	0.234064
EWSR1	-0.295	0.0997175	0.234064
DDX58	-0.556308	0.0992827	0.234064
PTGDR2	1.03669	0.100992	0.236295
EGR2	0.709308	0.102218	0.238399
MAPK3	-0.762692	0.103143	0.23979
PDGFRB	0.638231	0.103789	0.240526
ST6GAL1	0.613077	0.106294	0.244008
IGF1R	0.489615	0.10611	0.244008
IDO1	-0.944077	0.106029	0.244008
IL18	-0.789308	0.108386	0.248032
CD8B	1.03323	0.109648	0.248829
MX1	-0.667462	0.109758	0.248829
IL7	-0.815538	0.109109	0.248829
CD58	-0.363231	0.110594	0.249948
CFI	0.484385	0.111887	0.250851
IFIT2	-0.585769	0.112024	0.250851
RELB	-0.624385	0.11146	0.250851
CD19	0.471154	0.112952	0.252155
PLA2G6	0.372923	0.113841	0.253365
PRKCD	-1.22662	0.116167	0.257757
LILRB3	0.875923	0.11839	0.260316
ICAM4	0.776692	0.118322	0.260316
CXCL11	-1.02254	0.117925	0.260316
CX3CL1	0.639769	0.119275	0.261473
PMCH	0.758462	0.119879	0.262011
ELANE	0.546615	0.121543	0.264067
VEGFA	-0.729923	0.121231	0.264067
STAT5B	0.404923	0.122368	0.26507
CR2	0.707769	0.124507	0.268906
BID	-0.633077	0.127937	0.275498
HAMP	0.557692	0.128516	0.275932
GZMA	0.686	0.129547	0.277329
CXCL2	-0.773692	0.135039	0.288241
TNFRSF17	0.865462	0.136848	0.29125
KIR3DL1	0.802692	0.138374	0.291945
IFITM2	0.679077	0.137651	0.291945
FOXP3	-0.521385	0.138045	0.291945
IFI35	-0.455	0.139465	0.293398
TNFSF18	-0.807308	0.141429	0.296675
TRAF3	-0.34	0.141918	0.296848
KIR3DL2	0.872692	0.143766	0.299
MAP4K2	0.314769	0.143432	0.299
KLRD1	0.893769	0.1455	0.301747
CD2	0.558846	0.146066	0.302062
TARP	0.584308	0.151651	0.312726
RPS6	0.33	0.152947	0.314511
TLR7	0.561	0.155013	0.317863
CLEC5A	-1.28285	0.155939	0.318867
SELPLG	0.432462	0.156465	0.319049
MAPK8	-0.423769	0.157193	0.31964
ITGAL	0.404308	0.158689	0.320008
CCL22	-0.718846	0.157896	0.320008
TYK2	-1.02092	0.158392	0.320008
ITGA1	0.800923	0.160212	0.321732
CHIT1	0.505385	0.161307	0.321732
CD5	0.388923	0.161032	0.321732
HLA-C	-0.544538	0.161302	0.321732
IRF8	-0.377692	0.16188	0.321995
TIRAP	0.332538	0.163273	0.32362
ATG5	-0.307385	0.163583	0.32362
PASD1	-0.705924	0.164365	0.324288
TNFSF12	1.12231	0.166204	0.324429
TNFSF13	0.459769	0.165988	0.324429
SOCS1	-0.438846	0.166214	0.324429
IL34	-0.438923	0.166103	0.324429
POU2AF1	1.03854	0.167282	0.325047
ROPN1	0.691077	0.167867	0.325047
PDCD1	0.612231	0.167524	0.325047
ICAM2	0.436	0.173225	0.334534
TRAF6	0.321538	0.175082	0.337229
DOCK9	0.475538	0.178238	0.342405
IL23R	-0.684923	0.18316	0.350936
HLA-DOB	0.559	0.183919	0.351468
SLC11A1	0.931231	0.187138	0.356686
FCGR3A	-0.481846	0.187754	0.356929
CD3EAP	-0.443385	0.189923	0.360114
CD40LG	0.534615	0.193744	0.366406
APOE	0.553692	0.201386	0.379875
PYCARD	-0.35	0.202028	0.380104
SBNO2	-0.641846	0.211859	0.397576
CXCL13	0.601077	0.213692	0.399988
HLA-B	-0.559462	0.216231	0.403705
IL25	0.542254	0.217659	0.405335
ARG2	0.443385	0.221438	0.409327
ETS1	0.341385	0.221378	0.409327
IFNGR1	-0.301154	0.222046	0.409327
CSF2	-0.880115	0.221846	0.409327
BAGE	0.505	0.224862	0.411402
SYT17	0.444385	0.224476	0.411402
CCL11	-0.726	0.224687	0.411402
TFE3	0.306538	0.227344	0.414902
TNFRSF11B	-0.665231	0.229631	0.418032
CXCR3	0.534615	0.232179	0.420572
NT5E	0.460769	0.231957	0.420572
IL6R	0.347538	0.233689	0.422261
CXCR6	0.512231	0.23512	0.423774
IKBKB	0.249538	0.235688	0.423774
SPANXB1	0.700546	0.238944	0.428573
MAP3K7	0.203154	0.242109	0.433185
FOXJ1	-0.436692	0.244947	0.437192
IL15	0.400231	0.247137	0.440024
TNFRSF14	-0.282615	0.24861	0.441569
IL5	0.708292	0.249372	0.441848
IL1R2	0.636846	0.260538	0.460515
ICOSLG	-0.263923	0.263182	0.464065
HLA-DMA	0.328846	0.265845	0.467631
IFNA7	0.773769	0.267707	0.469775
LIF	-0.510308	0.268999	0.47091
AMICA1	0.342231	0.270502	0.472408
IFNA17	0.701808	0.27246	0.47414
CD1E	0.603615	0.272793	0.47414
MRC1	0.909846	0.275721	0.475209
CCL17	0.665462	0.276012	0.475209
SPACA3	0.557769	0.275829	0.475209
JAK1	0.291	0.274983	0.475209
GTF3C1	0.225769	0.27837	0.478141
HLA-DQB1	0.412231	0.279761	0.479403
C9	0.576154	0.288734	0.487319
TLR9	0.425	0.285528	0.487319
FUT7	0.414923	0.287862	0.487319
IRF2	0.236615	0.289054	0.487319
CD47	-0.594308	0.288097	0.487319
IL19	-0.694692	0.286346	0.487319
SERPINB2	-0.872769	0.286588	0.487319
TXK	0.440308	0.291445	0.490218
CFP	0.465	0.292894	0.491523
ULBP2	-0.839823	0.293859	0.492012
ITCH	-0.186846	0.299043	0.495015
LAMP2	-0.290154	0.298343	0.495015
CD83	-0.327846	0.298433	0.495015
CCL4	-0.344	0.298278	0.495015
LCP1	-0.462769	0.296888	0.495015
ADA	0.314	0.300768	0.496744
IL17A	-0.459923	0.301558	0.496924
AIRE	0.516546	0.303124	0.498379
IGF2R	-0.479385	0.308391	0.505551
CXCL9	-0.642308	0.308871	0.505551
CD9	-0.817154	0.311769	0.509154
ATF2	0.313769	0.315371	0.513886
CD3G	0.419	0.319207	0.518977
MAPK14	0.236077	0.320144	0.519345
JAK2	0.255077	0.323208	0.521995
CXCR2	-0.612	0.323009	0.521995
IL27	0.442462	0.325629	0.524745
TIGIT	0.439692	0.33256	0.534733
RAG1	-0.493	0.334114	0.536051
CASP3	-0.178	0.33611	0.536893
CTAG1B	-0.482731	0.33594	0.536893
CD247	0.352308	0.339179	0.540613
IRF5	0.251462	0.341631	0.543335
TP53	-0.233385	0.349415	0.554506
THBD	0.355154	0.350354	0.55479
HRAS	-0.237769	0.361373	0.571
NCF4	0.360615	0.364683	0.573747
CCR6	-0.536	0.363964	0.573747
HLA-E	-0.352	0.366401	0.57521
DPP4	-0.473692	0.367877	0.576289
CRP	0.466846	0.368821	0.57653
SLAMF1	0.401385	0.371239	0.57907
DEFB1	0.548538	0.373866	0.581094
CYBB	-0.276077	0.374129	0.581094
CCL27	0.347792	0.383922	0.595038
REPS1	-0.204923	0.388977	0.601595
SH2D1A	0.395538	0.390376	0.602483
IL9	0.472615	0.39158	0.602934
NFKB2	-0.264923	0.39232	0.602934
IL10	0.397692	0.395164	0.60534
CCR9	-0.550454	0.395544	0.60534
OSM	-0.589154	0.398599	0.60874
ECSIT	0.171231	0.40066	0.610609
TBK1	0.144077	0.403249	0.610729
CASP8	-0.169385	0.403064	0.610729
ATF1	-0.207538	0.403045	0.610729
CD68	-0.278615	0.407733	0.616242
VCAM1	0.292538	0.413358	0.623453
IL2RA	0.354538	0.414473	0.623644
TNFRSF18	-0.286538	0.415193	0.623644
HLA-DMB	-0.231231	0.421716	0.632141
ISG20	-0.243	0.422844	0.632533
CCND3	0.212769	0.42814	0.639145
LY86	0.346154	0.430542	0.64142
CTLA4	0.320077	0.432551	0.643101
PAX5	0.372846	0.43855	0.649374
IRGM	0.372154	0.438401	0.649374
CD70	0.496077	0.444234	0.651438
MASP2	0.475392	0.444405	0.651438
POU2F2	0.271154	0.44404	0.651438
CD59	0.258769	0.443617	0.651438
NOD2	-0.311308	0.442273	0.651438
CD81	0.564923	0.456695	0.657569
CD38	0.371154	0.453678	0.657569
STAT3	0.243231	0.455044	0.657569
CD244	0.217308	0.456356	0.657569
RUNX3	-0.198231	0.455925	0.657569
CD164	-0.218308	0.450645	0.657569
LILRA4	-0.300585	0.454284	0.657569
CCR3	-0.314923	0.450977	0.657569
PTGS2	-0.520769	0.452996	0.657569
LTF	0.688231	0.459449	0.657634
LTA	-0.367615	0.460344	0.657634
MAGEA12	-0.381269	0.458537	0.657634
ANXA1	-0.799231	0.459679	0.657634
EP300	-0.134385	0.462414	0.659302
KIR_Inhibiting_Subgroup_1	0.352385	0.46446	0.660341
IL15RA	-0.162077	0.465857	0.660341
LTBR	-0.187231	0.465584	0.660341
IL21R	-0.315	0.468592	0.662931
JAK3	-0.514308	0.47239	0.667011
ITGA5	0.790308	0.482364	0.670493
IFNA8	0.522731	0.47978	0.670493
IL22	0.461946	0.478731	0.670493
KIR_Activating_Subgroup_1	0.451154	0.478145	0.670493
CD63	0.340154	0.480833	0.670493
KIR_Inhibiting_Subgroup_2	0.302769	0.484339	0.670493
BATF	0.236231	0.479864	0.670493
HAVCR2	0.194769	0.48496	0.670493
IKBKG	0.134154	0.479296	0.670493
HLA-DRA	-0.273538	0.483499	0.670493
MAGEA1	-0.333646	0.484386	0.670493
PTPRC	-0.403846	0.488363	0.673922
MAPKAPK2	-0.260923	0.490833	0.676052
UBC	0.29	0.49479	0.677032
CAMP	0.266146	0.495253	0.677032
TNFRSF10B	0.191385	0.493462	0.677032
SELE	-0.417923	0.492958	0.677032
MPPED1	0.343769	0.498773	0.68027
ICAM3	0.198538	0.501052	0.68027
TANK	0.148308	0.499825	0.68027
GNLY	-0.312308	0.50135	0.68027
LY96	0.552692	0.502972	0.681206
PSMD7	0.172692	0.505455	0.6833
CCL1	-0.399231	0.510116	0.688327
IL17F	-0.454846	0.51422	0.692584
NEFL	0.428538	0.527992	0.709823
LCK	0.256923	0.53499	0.717909
MAVS	-0.118077	0.539075	0.722064
IL13	0.316615	0.546408	0.730128
CEBPB	0.258077	0.547096	0.730128
S100A7	-1.05769	0.554622	0.738821
CEACAM8	-0.338354	0.557605	0.741443
PSEN2	0.101	0.570981	0.757848
IL7R	-0.197462	0.574595	0.76126
PECAM1	0.394231	0.575876	0.761575
PRM1	0.325031	0.578427	0.762
C8A	0.289462	0.579734	0.762
FADD	-0.142846	0.579686	0.762
FPR2	-0.338692	0.580372	0.762
CTCFL	0.342508	0.597939	0.764022
IFNL2	0.341	0.597335	0.764022
MS4A1	0.328077	0.599264	0.764022
IFNA2	0.3245	0.602845	0.764022
SSX1	0.305385	0.590118	0.764022
CCL26	0.303538	0.584455	0.764022
ICOS	0.234077	0.591252	0.764022
CCR7	0.231231	0.602679	0.764022
CARD11	0.219846	0.593685	0.764022
IL1RL2	0.219308	0.592445	0.764022
FCGR1A	0.216846	0.60207	0.764022
CREB1	0.0992308	0.595246	0.764022
TOLLIP	-0.108	0.592301	0.764022
MICB	-0.127615	0.599823	0.764022
PVR	-0.137154	0.594759	0.764022
TAPBP	-0.166077	0.583305	0.764022
ITGAX	-0.296923	0.585989	0.764022
MAGEC2	-0.358346	0.587088	0.764022
MAGEB2	-0.401838	0.595841	0.764022
TREM1	-0.449538	0.593567	0.764022
SPINK5	-0.641923	0.60684	0.767753
CD28	0.211077	0.608663	0.767884
HLA-DPB1	0.166308	0.609048	0.767884
CXCL14	-0.326462	0.612723	0.771185
S100A8	-0.682385	0.618648	0.777303
TNFAIP3	0.220308	0.621094	0.777699
ATM	0.192462	0.620843	0.777699
HMGB1	0.138462	0.626859	0.783574
CSF2RB	-0.247692	0.628513	0.784298
LILRA5	0.301538	0.631147	0.784917
TLR6	0.149538	0.631159	0.784917
IL22RA2	-0.207769	0.63232	0.785023
SMAD3	-0.0951538	0.638203	0.790981
HCK	-0.183	0.639547	0.791304
CXCR1	0.186154	0.643711	0.793765
CD48	0.150231	0.643616	0.793765
TNFRSF1A	0.166077	0.648698	0.798566
TLR3	-0.214231	0.657136	0.807592
SAA1	-0.317	0.663538	0.814089
CREBBP	0.169462	0.666747	0.815044
LTK	0.142692	0.665466	0.815044
NOTCH1	0.104846	0.668452	0.815044
ILF3	-0.089	0.668783	0.815044
HLA-DQA1	0.174538	0.67441	0.817915
PDCD1LG2	0.159385	0.674508	0.817915
ITGB2	0.149462	0.67674	0.817915
ADORA2A	0.120538	0.676394	0.817915
IFNA1	-0.332192	0.672428	0.817915
CD97	-0.111077	0.684091	0.825432
PIK3CD	0.106	0.686271	0.826696
IL12A	-0.169154	0.691588	0.831728
MBL2	0.197238	0.695431	0.833603
ATG7	0.079	0.694991	0.833603
MAP3K5	0.0862308	0.700415	0.838201
STAT2	-0.0946923	0.702304	0.838382
STAT6	-0.103538	0.702863	0.838382
TLR8	0.119077	0.709131	0.840366
ATG12	-0.106615	0.708265	0.840366
CD86	-0.123692	0.706332	0.840366
CSF3R	-0.317	0.70749	0.840366
IL12RB2	0.192154	0.716573	0.844833
HLA-DPA1	0.126077	0.715495	0.844833
IL13RA1	0.0854615	0.718906	0.844833
SPA17	-0.106846	0.719844	0.844833
GZMB	-0.181462	0.718296	0.844833
FCER1G	-0.340538	0.717116	0.844833
RELA	-0.123846	0.72234	0.846402
IL6	-0.378538	0.724399	0.847454
CD1A	0.170308	0.732893	0.850755
IRF4	0.157231	0.729917	0.850755
CD53	0.132846	0.733047	0.850755
LAG3	0.120462	0.732945	0.850755
C8G	-0.171077	0.731332	0.850755
IFNL1	0.140769	0.734879	0.851526
GATA3	0.169462	0.736355	0.851884
APP	-0.313846	0.738501	0.853016
CD207	-0.187154	0.745544	0.85979
IL2	0.186208	0.747532	0.860723
MAGEA4	-0.177385	0.753017	0.865673
DUSP6	0.0853846	0.755972	0.867704
CCL8	-0.148692	0.758745	0.86952
BAX	-0.0680769	0.761021	0.870761
MAGEA3	-0.233615	0.771665	0.881558
IL4	0.1562	0.776527	0.885726
CTSL	0.184692	0.780265	0.888601
CCL2	0.153615	0.782568	0.888783
CLEC4A	0.103385	0.782859	0.888783
RUNX1	-0.145692	0.787691	0.89288
TNFRSF1B	0.127615	0.789026	0.893006
KIR_Activating_Subgroup_2	0.175699	0.792043	0.89371
IL12B	0.171285	0.79277	0.89371
MME	-0.102538	0.79332	0.89371
MEFV	-0.134077	0.797334	0.896847
CARD9	0.0837692	0.800249	0.897361
SPP1	-0.201308	0.799684	0.897361
IL3	0.150769	0.803749	0.898691
KIR3DL3	0.131738	0.803897	0.898691
KLRB1	0.120769	0.807517	0.901357
TNFRSF10C	0.147	0.809611	0.902315
PPBP	-0.135231	0.811849	0.90343
ENG	-0.122769	0.815866	0.906518
CD44	0.122385	0.820253	0.908627
CD40	-0.0700769	0.819459	0.908627
NFKBIA	0.131077	0.821789	0.908948
ITGAE	-0.0414615	0.825932	0.910771
AMBP	-0.149538	0.825551	0.910771
IL17RA	-0.0516154	0.831385	0.915401
CD74	0.0850769	0.843398	0.924784
NFKB1	-0.0396923	0.843707	0.924784
IFIT1	-0.0760769	0.843466	0.924784
SMAD2	0.038	0.846809	0.926792
PRAME	-0.141385	0.850889	0.929864
CCL23	0.119615	0.85533	0.932296
CSF3	0.098	0.862396	0.932296
CCR4	0.0837692	0.859741	0.932296
SLAMF7	0.0786923	0.856654	0.932296
CCR1	-0.0636154	0.861911	0.932296
TGFB2	-0.0698462	0.860684	0.932296
IL4R	-0.0885385	0.86062	0.932296
CT45A1	-0.126769	0.863332	0.932296
LILRA1	-0.081	0.868153	0.936118
CTAGE1	0.112708	0.869516	0.936205
MAP2K4	0.0331538	0.872658	0.938203
CX3CR1	0.0645385	0.879887	0.944585
CXCR5	-0.0745385	0.88359	0.947167
LAMP1	-0.049	0.886401	0.948787
MAGEC1	-0.0730385	0.890459	0.951735
CD276	0.0334615	0.901229	0.957638
MAPK1	-0.0283077	0.899241	0.957638
IL12RB1	-0.0455385	0.89944	0.957638
IL26	-0.0820769	0.900825	0.957638
HSD11B1	0.101462	0.902983	0.958107
SH2D1B	0.0588462	0.908594	0.95856
TNFSF13B	0.0347692	0.909894	0.95856
IRF3	-0.0367692	0.909883	0.95856
IL2RB	-0.039	0.909312	0.95856
CCL18	-0.0677692	0.909976	0.95856
TICAM2	0.0347692	0.919125	0.966803
CD1B	-0.0315769	0.922591	0.969053
ATG16L1	0.0224615	0.923993	0.969131
IL21	0.0602308	0.931731	0.971885
GAGE1	0.0536154	0.930579	0.971885
SELL	0.0417692	0.932751	0.971885
CLEC7A	0.0336154	0.929934	0.971885
SSX4	-0.0524308	0.933276	0.971885
CCL7	-0.0447615	0.93544	0.972751
CD7	0.0245385	0.936795	0.972775
REL	0.0176923	0.938844	0.973517
MAP2K2	0.0173846	0.946109	0.975254
MAP2K1	0.0138462	0.94512	0.975254
IL1RAP	-0.0237692	0.943126	0.975254
IFNG	-0.0371538	0.947198	0.975254
S100A12	-0.0555385	0.945613	0.975254
FCGR2A	-0.0296923	0.952261	0.978915
XCL2	-0.0402308	0.953437	0.978915
IL3RA	-0.0253846	0.955147	0.979294
SEMG1	-0.0305308	0.959873	0.982759
TPTE	-0.0345385	0.961871	0.983425
TNFRSF12A	0.0192308	0.966537	0.986814
HLA-DRB4	0.0150077	0.969356	0.98831
LILRB2	0.0108462	0.980371	0.99278
CLEC4C	0.00919231	0.978947	0.99278
TLR1	0.00784615	0.980541	0.99278
TCF7	-0.00823077	0.976193	0.99278
TNFRSF13B	-0.00930769	0.977766	0.99278
CD14	0.00753846	0.985847	0.995937
TREM2	-0.00515385	0.986387	0.995937
TLR10	0.004	0.991446	0.996328
ZNF205	0.00207692	0.993598	0.996328
IFNAR2	-0.00276923	0.990842	0.996328
PPARG	-0.00453846	0.988894	0.996328
RORC	-0.00538462	0.992852	0.996328
NUP107	0.00115385	0.99597	0.997268
CD3D	-0.00123077	0.997268	0.997268

## Sheet: 5
ID	Term	Ontology Source	Term PValue	Term PValue Corrected with Bonferroni step down	Group PValue	Group PValue Corrected with Bonferroni step down	GOLevels	GOGroups	% Associated Genes	Nr. Genes	Associated Genes Found
GO:0002318	myeloid progenitor cell differentiation	GO_ImmuneSystemProcess_2021	0.000276213	0.00248592	2.60451	0.00753127	0.0225938	[5]	Group3	100	3	[FLT3, JAM3, KIT]
GO:0002320	lymphoid progenitor cell differentiation	GO_ImmuneSystemProcess_2021	0.00479205	0.0383364	1.41639	0.00753127	0.0225938	[5]	Group3	50	3	[BCL2, FLT3, KIT]
GO:0031589	cell-substrate adhesion	GO_BiologicalProcess_2021	0.000674759	0.0425098	1.37151	0.000194581	0.00252956	[3]	Group10	22.9167	11	[ABL1, AXL, BCL2, CCL21, CD34, CD36, CSF1, JAM3, MERTK, SIGLEC1, TMEFF2]
GO:0006956	complement activation	GO_ImmuneSystemProcess_2021	0.005679	0.039753	1.40063	0.005679	0.022716	[2, 3, 4, 5]	Group1	20	7	[C1S, C3, C4B, C7, CD55, CFD, SERPING1]
GO:0002244	hematopoietic progenitor cell differentiation	GO_ImmuneSystemProcess_2021	0.00753127	0.0451876	1.34498	0.00753127	0.0225938	[4]	Group3	25	5	[ABL1, BCL2, FLT3, JAM3, KIT]
GO:0002726	positive regulation of T cell cytokine production	GO_ImmuneSystemProcess_2021	0.0974977	0.0974977	1.01101	0.0603792	0.0603792	[4, 5, 6, 7]	Group0	17.6471	3	[CD55, IL1R1, TNFSF4]
GO:1902622	regulation of neutrophil migration	GO_ImmuneSystemProcess_2021	0.0262914	0.131457	0.881216	0.0420727	0.0841454	[3, 5]	Group2	22.2222	4	[CCL19, CCL21, IL1R1, JAM3]
GO:0071622	regulation of granulocyte chemotaxis	GO_ImmuneSystemProcess_2021	0.0871504	0.174301	0.758701	0.0420727	0.0841454	[4, 5]	Group2	15.3846	4	[CCL19, CCL21, CSF1, JAM3]
GO:0002720	positive regulation of cytokine production involved in immune response	GO_ImmuneSystemProcess_2021	0.0603792	0.181138	0.741991	0.0603792	0.0603792	[3, 4, 5]	Group0	15.1515	5	[CD36, CD55, IL1R1, KIT, TNFSF4]
GO:0006957	complement activation, alternative pathway	GO_ImmuneSystemProcess_2021	0.0493477	0.197391	0.704673	0.005679	0.022716	[3, 4, 5, 6]	Group1	23.0769	3	[C3, C7, CFD]

## Sheet: 6
ID	Term	Ontology Source	Term PValue	Term PValue Corrected with Bonferroni step down	Group PValue	Group PValue Corrected with Bonferroni step down	GOLevels	GOGroups	% Associated Genes	Nr. Genes	Associated Genes Found
GO:0033080	immature T cell proliferation in thymus	GO_ImmuneSystemProcess-EBI-UniProt-GOA-ACAP-ARAP_08.11.2021_00h00	0.00163955	0.00327909	0.00163955	0.00327909	[6, 9]	Group1	50	2	[IL1A, IL1B]
GO:0060339	negative regulation of type I interferon-mediated signaling pathway	GO_ImmuneSystemProcess-EBI-UniProt-GOA-ACAP-ARAP_08.11.2021_00h00	0.00270687	0.00270687	0.00270687	0.00270687	[4, 5, 6, 7]	Group0	40	2	[ISG15, OAS3]
GO:0015718	monocarboxylic acid transport	GO_BiologicalProcess-EBI-UniProt-GOA-ACAP-ARAP_08.11.2021_00h00	0.000810002	0.00324001	0.000863917	0.00172783	[7, 8]	Group0	30	3	[CEACAM1, IL1B, NOS2]
GO:0090068	positive regulation of cell cycle process	GO_BiologicalProcess-EBI-UniProt-GOA-ACAP-ARAP_08.11.2021_00h00	0.00185848	0.00557543	0.00102379	0.00102379	[3, 4, 5, 6]	Group1	23.0769	3	[CDK1, IL1A, IL1B]
GO:0033092	positive regulation of immature T cell proliferation in thymus	GO_ImmuneSystemProcess-EBI-UniProt-GOA-ACAP-ARAP_08.11.2021_00h00	0.00163955	0.00327909	0.00163955	0.00327909	[7, 8, 10, 11]	Group1	50	2	[IL1A, IL1B]
GO:0046824	positive regulation of nucleocytoplasmic transport	GO_BiologicalProcess-EBI-UniProt-GOA-ACAP-ARAP_08.11.2021_00h00	0.00233553	0.00467106	0.00102379	0.00102379	[4, 5, 6, 7, 8]	Group1	21.4286	3	[CDH1, CDK1, IL1B]
GO:0050796	regulation of insulin secretion	GO_BiologicalProcess-EBI-UniProt-GOA-ACAP-ARAP_08.11.2021_00h00	0.00350311	0.00350311	0.000863917	0.00172783	[5, 6, 7, 8, 9, 10]	Group0	18.75	3	[BIRC5, IL1B, NOS2]

## Sheet: 7
ID	Term	Ontology Source	Term PValue	Term PValue Corrected with Bonferroni step down	Group PValue	Group PValue Corrected with Bonferroni step down	GOLevels	GOGroups	% Associated Genes	Nr. Genes	Associated Genes Found
GO:0030336	negative regulation of cell migration	GO_BiologicalProcess-EBI-UniProt-GOA-ACAP-ARAP_08.11.2021_00h00	2.07074e-06	0.000140811	2.07074e-06	1.03537e-05	[4, 5, 6, 7]	Group1	27.7778	10	[APOE, C5, CD74, COL3A1, CX3CL1, CXCL12, CXCL13, LRP1, THBS1, THY1]
GO:0030516	regulation of axon extension	GO_BiologicalProcess-EBI-UniProt-GOA-ACAP-ARAP_08.11.2021_00h00	4.02013e-06	0.000269349	0.000146719	0.000440158	[4, 5, 6, 7, 8, 9, 10, 11, 12, 13, 14]	Group4	71.4286	5	[APOE, CXCL12, FN1, LRP1, NRP1]
GO:0010975	regulation of neuron projection development	GO_BiologicalProcess-EBI-UniProt-GOA-ACAP-ARAP_08.11.2021_00h00	8.3033e-06	0.000548018	0.000146719	0.000440158	[6, 7, 9, 10, 11]	Group4	32	8	[APOE, CX3CL1, CXCL12, FN1, FYN, LRP1, NRP1, THY1]
GO:0051893	regulation of focal adhesion assembly	GO_BiologicalProcess-EBI-UniProt-GOA-ACAP-ARAP_08.11.2021_00h00	1.03449e-05	0.000672416	0.000146719	0.000440158	[6, 7, 8]	Group4	62.5	5	[FYN, LRP1, NRP1, THBS1, THY1]
GO:0048675	axon extension	GO_BiologicalProcess-EBI-UniProt-GOA-ACAP-ARAP_08.11.2021_00h00	2.24606e-05	0.00143748	0.000146719	0.000440158	[5, 6, 7, 8, 9, 10, 11, 12, 13]	Group4	55.5556	5	[APOE, CXCL12, FN1, LRP1, NRP1]
GO:0050770	regulation of axonogenesis	GO_BiologicalProcess-EBI-UniProt-GOA-ACAP-ARAP_08.11.2021_00h00	7.66859e-05	0.00483121	0.000146719	0.000440158	[4, 5, 7, 8, 9, 10, 11, 12, 13]	Group4	45.4545	5	[CXCL12, FN1, LRP1, NRP1, THY1]
GO:0001953	negative regulation of cell-matrix adhesion	GO_BiologicalProcess-EBI-UniProt-GOA-ACAP-ARAP_08.11.2021_00h00	0.000106093	0.00657779	0.000106093	0.000424374	[5, 6, 7]	Group0	100	3	[BCL6, LRP1, THBS1]
GO:0010977	negative regulation of neuron projection development	GO_BiologicalProcess-EBI-UniProt-GOA-ACAP-ARAP_08.11.2021_00h00	0.000149285	0.00910639	0.000146719	0.000440158	[5, 6, 7, 8, 9, 10, 11, 12]	Group4	57.1429	4	[APOE, LRP1, NRP1, THY1]
GO:0048514	blood vessel morphogenesis	GO_BiologicalProcess-EBI-UniProt-GOA-ACAP-ARAP_08.11.2021_00h00	0.000233585	0.0140151	0.000233585	0.00046717	[4, 5, 6, 7, 8]	Group3	14.4578	12	[APOE, C5, CX3CL1, CXCL13, FN1, ITGA5, LRP1, MCAM, NRP1, THBS1, THY1, TNFSF12]
GO:0002455	humoral immune response mediated by circulating immunoglobulin	GO_ImmuneSystemProcess-EBI-UniProt-GOA-ACAP-ARAP_08.11.2021_00h00	0.00787222	0.0157444	0.00787222	0.0157444	[3, 6]	Group0	16.2162	6	[C1QA, C1QB, C1R, C2, C5, CD81]
GO:0001764	neuron migration	GO_BiologicalProcess-EBI-UniProt-GOA-ACAP-ARAP_08.11.2021_00h00	0.000432172	0.0254982	0.000146719	0.000440158	[4, 5, 6, 7, 8]	Group4	33.3333	5	[COL3A1, CX3CL1, CXCL12, FYN, NRP1]
GO:0035023	regulation of Rho protein signal transduction	GO_BiologicalProcess-EBI-UniProt-GOA-ACAP-ARAP_08.11.2021_00h00	0.000500837	0.0290485	0.000500837	0.000500837	[7, 8, 9]	Group2	44.4444	4	[APOE, BCL6, COL3A1, NRP1]
GO:0048699	generation of neurons	GO_BiologicalProcess-EBI-UniProt-GOA-ACAP-ARAP_08.11.2021_00h00	0.000523738	0.0298531	0.000146719	0.000440158	[5, 6, 7]	Group4	13.3333	12	[APOE, BCL6, C1QA, COL3A1, CX3CL1, CXCL12, FN1, FYN, ITGA1, LRP1, NRP1, THY1]
GO:0019886	antigen processing and presentation of exogenous peptide antigen via MHC class II	GO_ImmuneSystemProcess-EBI-UniProt-GOA-ACAP-ARAP_08.11.2021_00h00	0.042604	0.042604	0.042604	0.042604	[4]	Group1	18.75	3	[CD74, HLA-DQB1, HLA-DRB3]

## Sheet: 8
ID	Term	Ontology Source	Term PValue	Term PValue Corrected with Bonferroni step down		Group PValue	Group PValue Corrected with Bonferroni step down	GOLevels	GOGroups	% Associated Genes	Nr. Genes	Associated Genes Found
GO:0061844	antimicrobial humoral immune response mediated by antimicrobial peptide	GO_ImmuneSystemProcess-EBI-UniProt-GOA-ACAP-ARAP_08.11.2021_00h00	0.000170658	0.00102395	-2.98972	0.00171246	0.00684983	[4]	Group3	23.0769	6	[CXCL6, CXCL8, NOD2, PPBP, S100A12, S100A7]
GO:0071621	granulocyte chemotaxis	GO_ImmuneSystemProcess-EBI-UniProt-GOA-ACAP-ARAP_08.11.2021_00h00	0.000658558	0.00329279	-2.48244	0.00171246	0.00684983	[3, 4]	Group3	11.8421	9	[CCL11, CXCL6, CXCL8, CXCR2, NOD2, PPBP, S100A12, S100A7, S100A8]
GO:0042119	neutrophil activation	GO_ImmuneSystemProcess-EBI-UniProt-GOA-ACAP-ARAP_08.11.2021_00h00	0.0148374	0.0593495		0.0148374	0.0445121	[4]	Group1	20	3	[CXCL6, CXCL8, CXCR2]
GO:0002688	regulation of leukocyte chemotaxis	GO_ImmuneSystemProcess-EBI-UniProt-GOA-ACAP-ARAP_08.11.2021_00h00	0.0399552	0.119866		0.0399552	0.0799105	[3]	Group0	9.25926	5	[CXCL8, CXCR2, NOD2, S100A7, S100A8]
GO:0002708	positive regulation of lymphocyte mediated immunity	GO_ImmuneSystemProcess-EBI-UniProt-GOA-ACAP-ARAP_08.11.2021_00h00	0.720568	0.720568		0.576372	0.576372	[4, 5]	Group2	4.6875	3	[IL23A, NOD2, SH2D1B]
GO:0002703	regulation of leukocyte mediated immunity	GO_ImmuneSystemProcess-EBI-UniProt-GOA-ACAP-ARAP_08.11.2021_00h00	0.576372	1		0.576372	0.576372	[3]	Group2	4.54545	5	[CXCL6, IL13RA2, IL23A, NOD2, SH2D1B]

## Sheet: 9
ID	Term	Ontology Source	Term PValue	Term PValue Corrected with Bonferroni step down	Group PValue	Group PValue Corrected with Bonferroni step down	GOLevels	GOGroups	% Associated Genes	Nr. Genes	Associated Genes Found
GO:0015318	inorganic molecular entity transmembrane transporter activity	GO_BiologicalProcess-EBI-UniProt-GOA-ACAP-ARAP_08.11.2021_00h00	0.000575628	0.0120882	0.0498663	0.249332	[4, 6]	Group08	35.2941	6	[ABCB1, CCR2, CLU, MEF2C, PRKCE, RRAD]
GO:0032412	regulation of ion transmembrane transporter activity	GO_BiologicalProcess-EBI-UniProt-GOA-ACAP-ARAP_08.11.2021_00h00	0.00112229	0.0224459	0.0498663	0.249332	[5, 6, 7]	Group08	38.4615	5	[ABCB1, CCR2, MEF2C, PRKCE, RRAD]
GO:0001947	heart looping	GO_BiologicalProcess-EBI-UniProt-GOA-ACAP-ARAP_08.11.2021_00h00	0.00909335	0.172774	0.0209086	0.188177	[5, 6, 7, 8, 9]	Group07	42.8571	3	[EOMES, MEF2C, TBX21]
GO:0002407	dendritic cell chemotaxis	GO_BiologicalProcess-EBI-UniProt-GOA-ACAP-ARAP_08.11.2021_00h00	0.123304	0.246608	0.081071	0.243213	[4, 5, 6, 7, 8]	Group09	16.6667	3	[CCL5, CCR2, CLU]
GO:0045165	cell fate commitment	GO_BiologicalProcess-EBI-UniProt-GOA-ACAP-ARAP_08.11.2021_00h00	0.0216355	0.346168	0.0209086	0.188177	[3, 4]	Group07	18.1818	6	[EOMES, LY9, MEF2C, SLAMF6, TAL1, TBX21]
GO:0046873	metal ion transmembrane transporter activity	GO_BiologicalProcess-EBI-UniProt-GOA-ACAP-ARAP_08.11.2021_00h00	0.0268469	0.375856	0.0498663	0.249332	[6, 7, 8, 9]	Group08	30	3	[CLU, PRKCE, RRAD]
GO:2001257	regulation of cation channel activity	GO_BiologicalProcess-EBI-UniProt-GOA-ACAP-ARAP_08.11.2021_00h00	0.0268469	0.375856	0.0498663	0.249332	[6, 7, 8, 9, 10]	Group08	30	3	[CCR2, MEF2C, RRAD]
GO:0034220	ion transmembrane transport	GO_BiologicalProcess-EBI-UniProt-GOA-ACAP-ARAP_08.11.2021_00h00	0.0298648	0.388242	0.0498663	0.249332	[3, 5]	Group08	15.5556	7	[ABCB1, CCR2, CLU, MEF2C, PRKCE, RRAD, XCR1]
GO:0036230	granulocyte activation	GO_ImmuneSystemProcess-EBI-UniProt-GOA-ACAP-ARAP_08.11.2021_00h00	0.03	0.2	0.08	0.25	[3]	Group2	23.53	4	[CCL5, CCR2, FCGR2B, IL18RAP]
GO:0042269	regulation of natural killer cell mediated cytotoxicity	GO_ImmuneSystemProcess-EBI-UniProt-GOA-ACAP-ARAP_08.11.2021_00h00	0.03	0.2	0.06	0.24	[5, 6]	Group3	20.83	5	[IL18RAP, KLRC1, KLRC2, KLRK1, SLAMF6]
GO:0030295	protein kinase activator activity	GO_BiologicalProcess-EBI-UniProt-GOA-ACAP-ARAP_08.11.2021_00h00	0.0351291	0.42155	0.0351291	0.281033	[7, 8, 9, 10, 11, 12]	Group03	27.2727	3	[CCL5, CDKN1A, TAL1]
GO:0002455	humoral immune response mediated by circulating immunoglobulin	GO_BiologicalProcess-EBI-UniProt-GOA-ACAP-ARAP_08.11.2021_00h00	0.0104806	0.188651	0.0104806	0.104806	[4, 7]	Group06	18.9189	7	[C2, C5, C6, CFI, CLU, FCER2, FCGR2B]
GO:0051781	positive regulation of cell division	GO_BiologicalProcess-EBI-UniProt-GOA-ACAP-ARAP_08.11.2021_00h00	0.0445799	0.445799	0.0445799	0.26748	[3, 4, 5]	Group01	25	3	[PRKCE, TAL1, VEGFC]
GO:0002891	positive regulation of immunoglobulin mediated immune response	GO_BiologicalProcess-EBI-UniProt-GOA-ACAP-ARAP_08.11.2021_00h00	0.139513	0.139513	0.139513	0.139513	[7, 8, 9]	Group02	15.7895	3	[BTK, FCER2, TBX21]
GO:0043299	leukocyte degranulation	GO_BiologicalProcess-EBI-UniProt-GOA-ACAP-ARAP_08.11.2021_00h00	0.0595814	0.476651	0.081071	0.243213	[3, 4, 5, 6, 7, 8]	Group09	18.1818	4	[BTK, CCR2, FCGR2B, KLRC2]
GO:0006958	complement activation, classical pathway	GO_BiologicalProcess-EBI-UniProt-GOA-ACAP-ARAP_08.11.2021_00h00	0.044048	0.484528	0.0104806	0.104806	[4, 5, 6, 7, 8]	Group06	17.2414	5	[C2, C5, C6, CFI, CLU]
GO:0006887	exocytosis	GO_BiologicalProcess-EBI-UniProt-GOA-ACAP-ARAP_08.11.2021_00h00	0.0712408	0.498686	0.081071	0.243213	[3, 4, 5, 6]	Group09	15.1515	5	[BTK, CCL5, CCR2, FCGR2B, KLRC2]
GO:0004857	enzyme inhibitor activity	GO_BiologicalProcess-EBI-UniProt-GOA-ACAP-ARAP_08.11.2021_00h00	0.0780978	0.468587	0.0780978	0.312391	[5]	Group05	16.6667	4	[C5, CD27, CDKN1A, TNFSF14]
GO:0042267	natural killer cell mediated cytotoxicity	GO_BiologicalProcess-EBI-UniProt-GOA-ACAP-ARAP_08.11.2021_00h00	0.044048	0.484528	0.044048	0.308336	[4, 5, 6, 7, 8]	Group04	17.2414	5	[IL18RAP, KLRC1, KLRC2, KLRK1, SLAMF6]
GO:0004866	endopeptidase inhibitor activity	GO_BiologicalProcess-EBI-UniProt-GOA-ACAP-ARAP_08.11.2021_00h00	0.0932571	0.373028	0.0780978	0.312391	[7, 8, 9, 10, 11]	Group05	18.75	3	[C5, CD27, TNFSF14]
GO:0050796	regulation of insulin secretion	GO_BiologicalProcess-EBI-UniProt-GOA-ACAP-ARAP_08.11.2021_00h00	0.0932571	0.373028	0.0498663	0.249332	[5, 6, 7, 8, 9, 10]	Group08	18.75	3	[CCL5, CLU, PRKCE]
GO:0043300	regulation of leukocyte degranulation	GO_BiologicalProcess-EBI-UniProt-GOA-ACAP-ARAP_08.11.2021_00h00	0.0932571	0.373028	0.081071	0.243213	[4, 5, 6, 7, 8, 9]	Group09	18.75	3	[CCR2, FCGR2B, KLRC2]
GO:0050807	regulation of synapse organization	GO_BiologicalProcess-EBI-UniProt-GOA-ACAP-ARAP_08.11.2021_00h00	0.107861	0.323583	0.107861	0.215722	[4, 5, 6]	Group00	17.6471	3	[FCGR2B, LRRN3, MEF2C]
GO:0043368	positive T cell selection	GO_BiologicalProcess-EBI-UniProt-GOA-ACAP-ARAP_08.11.2021_00h00	0.0883309	0.441654	0.0209086	0.188177	[3, 7, 8, 9, 10, 11, 12, 13]	Group07	16	4	[LY9, SLAMF6, TBX21, ZAP70]
GO:0072540	T-helper 17 cell lineage commitment	GO_BiologicalProcess-EBI-UniProt-GOA-ACAP-ARAP_08.11.2021_00h00	0.055167	0.496503	0.0209086	0.188177	[7, 8, 9, 10, 11, 12, 13, 14, 15, 16, 17]	Group07	23.0769	3	[LY9, SLAMF6, TBX21]

[truncated: 4 more sheets: 10, 11, 12, 13]
